# Supplementary material for: Genome-wide expression profiling shows transcriptional reprogramming in Fusarium graminearum by Fusarium graminearum virus 1-DK21 infection
Source: BMC Genomics. 2012 May 6;13:173. doi: 10.1186/1471-2164-13-173 (PMC3478160; doi:10.1186/1471-2164-13-173)
Supplement: Additional file 1 — : Table S1.Differentially expressed F. graminearum genes at 36 h. [file 1471-2164-13-173-S1.xls]

## Sheet: Table S1
Table S1. Differentially expressed F. graminearum genes at 36 h.
Gene locus	Probe_ID	Description	Log FC at 36 h	P-value at 36 h
FGSG_03911	f_gramin_003670	cd03301, ABC_MalK_N, The N-terminal ATPase domain of the maltose transporter, MalK	-5.37144	0.046805
FGSG_02668	f_gramin_002511	pfam03098, An_peroxidase, Animal haem peroxidase	-5.23488	0.0141921
FGSG_10572	f_gramin_009953	COG3064, TolA, Membrane protein involved in colicin uptake	-4.7879	0.0289842
FGSG_11146	f_gramin_010489	pfam03098, An_peroxidase, Animal haem peroxidase	-4.6882	0.027402
FGSG_04795	f_gramin_004489	pfam07756, DUF1612, Protein of unknown function (DUF1612)	-4.56716	0.0134857
FGSG_10538	f_gramin_009920	cd02199, YjgF_like1, YjgF_like1 belong to a large family of proteins present in bacteria, archaea, and eukaryotes with no definitive function	-4.2362	0.0309127
FGSG_00020	f_gramin_000019	pfam04484, DUF566, Family of unknown function (DUF566)	-3.99616	0.0417316
FGSG_02924	f_gramin_002749	COG0665, DadA, Glycine/D-amino acid oxidases (deaminating)	-3.91957	0.0122689
FGSG_02880	f_gramin_002707	cd02110, SO_family_Moco_dimer, Subgroup of sulfite oxidase (SO) family molybdopterin binding domains that contains conserved dimerization domain	-3.88971	0.0110066
FGSG_07771	f_gramin_007303	pfam07690, MFS_1, Major Facilitator Superfamily	-3.86265	0.0396306
FGSG_04065	f_gramin_003812	COG3959, COG3959, Transketolase, N-terminal subunit	-3.7543	0.00599008
FGSG_11145	f_gramin_010488	pfam01576, Myosin_tail_1, Myosin tail	-3.73828	0.0183165
FGSG_11317	f_gramin_010647	pfam00583, Acetyltransf_1, Acetyltransferase (GNAT) family	-3.67306	0.0593932
FGSG_09074	f_gramin_008518	pfam00083, Sugar_tr, Sugar (and other) transporter	-3.66684	0.0462499
FGSG_11704	f_gramin_011002	pfam05109, Herpes_BLLF1, Herpes virus major outer envelope glycoprotein (BLLF1)	-3.51706	0.0372265
FGSG_13788	f_gramin_013086	COG0775, Pfs, Nucleoside phosphorylase	-3.49734	0.0458247
FGSG_09029	f_gramin_008475	pfam01593, Amino_oxidase, Flavin containing amine oxidoreductase	-3.42506	0.0240123
FGSG_10570	f_gramin_009951	pfam00083, Sugar_tr, Sugar (and other) transporter	-3.34969	0.00200415
FGSG_00129	f_gramin_000117	pfam01456, Mucin, Mucin-like glycoprotein	-3.26027	0.0210712
FGSG_08411	f_gramin_007897	NA	-3.2463	0.037062
FGSG_03414	f_gramin_003204	COG0404, GcvT, Glycine cleavage system T protein (aminomethyltransferase)	-3.20682	0.00755431
FGSG_03956	f_gramin_003711	pfam07690, MFS_1, Major Facilitator Superfamily	-3.14251	0.041894
FGSG_05440	f_gramin_005101	COG0387, ChaA, Ca2+/H+ antiporter	-3.10481	0.0416862
FGSG_01594	f_gramin_001505	NA	-3.06166	0.00899748
FGSG_03122	f_gramin_002929	pfam07602, DUF1565, Protein of unknown function (DUF1565)	-3.04445	0.0304788
FGSG_03110	f_gramin_002918	pfam05109, Herpes_BLLF1, Herpes virus major outer envelope glycoprotein (BLLF1)	-3.03274	0.0321839
FGSG_04247	f_gramin_003986	COG1063, Tdh, Threonine dehydrogenase and related Zn-dependent dehydrogenases	-3.00738	0.0416959
FGSG_04676	f_gramin_004387	pfam00083, Sugar_tr, Sugar (and other) transporter	-2.99887	0.0133062
FGSG_02151	f_gramin_002024	pfam07690, MFS_1, Major Facilitator Superfamily	-2.99631	0.00505473
FGSG_07208	f_gramin_006776	NA	-2.99222	0.0306366
FGSG_04064	f_gramin_003811	COG1028, FabG, Dehydrogenases with different specificities (related to short-chain alcohol dehydrogenases)	-2.97294	0.0115109
FGSG_11147	f_gramin_010490	pfam00083, Sugar_tr, Sugar (and other) transporter	-2.96972	0.0341421
FGSG_13866	f_gramin_013164	pfam00083, Sugar_tr, Sugar (and other) transporter	-2.96365	0.00646544
FGSG_00087	f_gramin_000079	pfam00083, Sugar_tr, Sugar (and other) transporter	-2.95833	0.000191563
FGSG_03955	f_gramin_003710	cd03322, rpsA, The starvation sensing protein RpsA from E.coli and its homologs are lactonizing enzymes whose putative targets are homoserine lactone (HSL)-derivative	-2.93226	0.0521962
FGSG_00725	f_gramin_000680	pfam04082, Fungal_trans, Fungal specific transcription factor domain	-2.9322	0.0246237
FGSG_10573	f_gramin_009954	smart00457, MACPF, membrane-attack complex / perforin;	-2.91392	0.041894
FGSG_02357	f_gramin_002215	pfam01490, Aa_trans, Transmembrane amino acid transporter protein	-2.91019	0.0745591
FGSG_03272	f_gramin_003070	pfam00083, Sugar_tr, Sugar (and other) transporter	-2.86021	0.0774999
FGSG_01379	f_gramin_001299	NA	-2.8563	0.0323693
FGSG_03257	f_gramin_003056	pfam07993, NAD_binding_4, Male sterility protein	-2.85509	0.0381134
FGSG_06447	f_gramin_006058	pfam00067, p450, Cytochrome P450	-2.82968	0.0293828
FGSG_13562	f_gramin_012860	COG1113, AnsP, Gamma-aminobutyrate permease and related permeases	-2.82469	0.0492244
FGSG_03748	f_gramin_003520	pfam05109, Herpes_BLLF1, Herpes virus major outer envelope glycoprotein (BLLF1)	-2.8024	0.00390548
FGSG_09041	f_gramin_008486	COG2021, MET2, Homoserine acetyltransferase	-2.78989	0.0321528
FGSG_11057	f_gramin_010406	pfam00083, Sugar_tr, Sugar (and other) transporter	-2.78222	0.0147164
FGSG_13367	f_gramin_012665	NA	-2.76506	0.0233179
FGSG_02251	f_gramin_002115	COG3320, COG3320, Putative dehydrogenase domain of multifunctional non-ribosomal peptide synthetases and related enzymes	-2.76377	0.00803359
FGSG_11229	f_gramin_010565	cd01833, XynB_like, SGNH_hydrolase subfamily, similar to Ruminococcus flavefaciens XynB	-2.7527	0.0407815
FGSG_07691	f_gramin_007233	pfam02956, TT_ORF1, TT viral orf 1	-2.74421	0.0465093
FGSG_03416	f_gramin_003206	COG0665, DadA, Glycine/D-amino acid oxidases (deaminating)	-2.74171	0.0947955
FGSG_11643	f_gramin_010941	NA	-2.73817	0.00756838
FGSG_03730	f_gramin_003503	COG2936, COG2936, Predicted acyl esterases	-2.73656	0.0477007
FGSG_04953	f_gramin_004633	pfam01915, Glyco_hydro_3_C, Glycosyl hydrolase family 3 C terminal domain	-2.7172	0.0473825
FGSG_03920	f_gramin_003679	pfam00083, Sugar_tr, Sugar (and other) transporter	-2.71142	0.0314474
FGSG_07660	f_gramin_007205	pfam08242, Methyltransf_12, Methyltransferase domain	-2.70647	0.0475768
FGSG_07616	f_gramin_007163	pfam00083, Sugar_tr, Sugar (and other) transporter	-2.70488	0.0402362
FGSG_02220	f_gramin_002086	COG4230, COG4230, Delta 1-pyrroline-5-carboxylate dehydrogenase	-2.68676	0.0165475
FGSG_11254	f_gramin_010588	COG3669, COG3669, Alpha-L-fucosidase	-2.64238	0.0485403
FGSG_02358	f_gramin_002216	pfam00083, Sugar_tr, Sugar (and other) transporter	-2.63606	0.045181
FGSG_11222	f_gramin_010559	pfam05539, Pneumo_att_G, Pneumovirinae attachment membrane glycoprotein G	-2.6317	0.00646544
FGSG_02147	f_gramin_002020	COG2866, COG2866, Predicted carboxypeptidase	-2.62894	0.0411754
FGSG_02920	f_gramin_002745	COG1501, COG1501, Alpha-glucosidases, family 31 of glycosyl hydrolases	-2.62298	0.00646544
FGSG_03415	f_gramin_003205	smart00066, GAL4, GAL4-like Zn(II)2Cys6 (or C6 zinc) binuclear cluster DNA-binding domain	-2.61963	0.0477837
FGSG_04335	f_gramin_004071	COG1252, Ndh, NADH dehydrogenase, FAD-containing subunit	-2.61843	0.0351159
FGSG_02944	f_gramin_002768	pfam00135, COesterase, Carboxylesterase	-2.61111	0.0320931
FGSG_07530	f_gramin_007081	COG2303, BetA, Choline dehydrogenase and related flavoproteins	-2.60407	0.0338882
FGSG_02922	f_gramin_002747	pfam00083, Sugar_tr, Sugar (and other) transporter	-2.60369	0.00124944
FGSG_01764	f_gramin_001659	NA	-2.56436	0.00408787
FGSG_11533	f_gramin_010842	pfam04535, DUF588, Domain of unknown function (DUF588)	-2.54422	0.00523914
FGSG_06619	f_gramin_006222	COG1064, AdhP, Zn-dependent alcohol dehydrogenases	-2.5272	0.0240123
FGSG_04518	f_gramin_004242	COG1196, Smc, Chromosome segregation ATPases	-2.45751	0.0458247
FGSG_13480	f_gramin_012778	NA	-2.45438	0.0277124
FGSG_10776	f_gramin_010139	COG3791, COG3791, Uncharacterized conserved protein	-2.44443	0.0312653
FGSG_11690	f_gramin_010988	pfam04484, DUF566, Family of unknown function (DUF566)	-2.41955	0.00963968
FGSG_09042	f_gramin_008487	COG2421, COG2421, Predicted acetamidase/formamidase	-2.41699	0.0414726
FGSG_03158	f_gramin_002965	COG3673, COG3673, Uncharacterized conserved protein	-2.40045	0.094136
FGSG_13860	f_gramin_013158	COG0318, CaiC, Acyl-CoA synthetases (AMP-forming)/AMP-acid ligases II	-2.39778	0.0414726
FGSG_09141	f_gramin_008583	pfam00751, DM, DM DNA binding domain	-2.38759	0.0591118
FGSG_04798	f_gramin_004492	COG3827, COG3827, Uncharacterized protein conserved in bacteria	-2.36713	0.0692982
FGSG_06433	f_gramin_006044	cd01299, Met_dep_hydrolase_A, Metallo-dependent hydrolases, subgroup A is part of the superfamily of metallo-dependent hydrolases, a large group of proteins that show conservation in their 3-dimensional fold (TIM barrel) and in details of their active site	-2.34958	0.0604701
FGSG_02390	f_gramin_002247	pfam05109, Herpes_BLLF1, Herpes virus major outer envelope glycoprotein (BLLF1)	-2.34852	0.0356021
FGSG_12830	f_gramin_012128	NA	-2.34835	0.0111696
FGSG_03460	f_gramin_003248	pfam03169, OPT, OPT oligopeptide transporter protein	-2.33449	0.0305187
FGSG_13826	f_gramin_013124	pfam00082, Peptidase_S8, Subtilase family	-2.32885	0.0020629
FGSG_03387	f_gramin_003180	COG1472, BglX, Beta-glucosidase-related glycosidases	-2.32881	0.125139
FGSG_04793	f_gramin_004487	COG1233, COG1233, Phytoene dehydrogenase and related proteins	-2.32681	0.0974816
FGSG_02839	f_gramin_002672	COG3104, PTR2, Dipeptide/tripeptide permease	-2.31014	0.0379736
FGSG_11151	f_gramin_010494	NA	-2.29855	0.0465093
FGSG_11306	f_gramin_010636	pfam01602, Adaptin_N, Adaptin N terminal region	-2.29281	0.0118834
FGSG_04976	f_gramin_004655	pfam07690, MFS_1, Major Facilitator Superfamily	-2.29101	0.094136
FGSG_11387	f_gramin_010709	COG1062, AdhC, Zn-dependent alcohol dehydrogenases, class III	-2.28894	0.0303588
FGSG_08049	f_gramin_007563	NA	-2.28882	0.0530776
FGSG_12489	f_gramin_011787	pfam00135, COesterase, Carboxylesterase	-2.27969	0.0210441
FGSG_08038	f_gramin_007552	smart00066, GAL4, GAL4-like Zn(II)2Cys6 (or C6 zinc) binuclear cluster DNA-binding domain	-2.2765	0.0389553
FGSG_10960	f_gramin_010315	pfam03098, An_peroxidase, Animal haem peroxidase	-2.27415	0.103345
FGSG_12702	f_gramin_012000	NA	-2.27233	0.0155466
FGSG_13847	f_gramin_013145	NA	-2.27178	0.00120432
FGSG_05771	f_gramin_005414	NA	-2.26103	0.149516
FGSG_07640	f_gramin_007186	COG1028, FabG, Dehydrogenases with different specificities (related to short-chain alcohol dehydrogenases)	-2.23033	0.0345604
FGSG_08150	f_gramin_007658	smart00022, PLAc, Cytoplasmic phospholipase A2, catalytic subunit	-2.21906	0.0656502
FGSG_13702	f_gramin_013000	pfam03154, Atrophin-1, Atrophin-1 family	-2.20642	0.0118834
FGSG_11069	f_gramin_010417	pfam07690, MFS_1, Major Facilitator Superfamily	-2.20519	0.122581
FGSG_06090	f_gramin_005711	COG0365, Acs, Acyl-coenzyme A synthetases/AMP-(fatty) acid ligases	-2.18761	0.0338882
FGSG_01814	f_gramin_001707	pfam07690, MFS_1, Major Facilitator Superfamily	-2.16182	0.0888858
FGSG_00021	f_gramin_000020	pfam07380, Pneumo_M2, Pneumovirus M2 protein	-2.15298	0.0618798
FGSG_06432	f_gramin_006043	NA	-2.13814	0.0228419
FGSG_05702	f_gramin_005352	NA	-2.12304	0.028888
FGSG_08437	f_gramin_007922	NA	-2.12191	0.0175681
FGSG_12335	f_gramin_011633	pfam07690, MFS_1, Major Facilitator Superfamily	-2.12161	0.0479418
FGSG_06448	f_gramin_006059	pfam04082, Fungal_trans, Fungal specific transcription factor domain	-2.11432	0.0499049
FGSG_03952	f_gramin_003707	COG1893, ApbA, Ketopantoate reductase	-2.10475	0.0464142
FGSG_09159	f_gramin_008601	COG1472, BglX, Beta-glucosidase-related glycosidases	-2.09141	0.0319705
FGSG_03727	f_gramin_003500	pfam04082, Fungal_trans, Fungal specific transcription factor domain	-2.08357	0.0931814
FGSG_04853	f_gramin_004537	COG3781, COG3781, Predicted membrane protein	-2.07942	0.0414726
FGSG_05238	f_gramin_004907	pfam07690, MFS_1, Major Facilitator Superfamily	-2.05563	0.127834
FGSG_00345	f_gramin_000314	pfam07690, MFS_1, Major Facilitator Superfamily	-2.04995	0.0862859
FGSG_10596	f_gramin_009974	COG0666, Arp, FOG: Ankyrin repeat	-2.04718	0.0134857
FGSG_11396	f_gramin_010717	COG0367, AsnB, Asparagine synthase (glutamine-hydrolyzing)	-2.03878	0.0705377
FGSG_11179	f_gramin_010522	COG0728, MviN, Uncharacterized membrane protein, putative virulence factor	-2.03631	0.049989
FGSG_07690	f_gramin_007232	pfam00083, Sugar_tr, Sugar (and other) transporter	-2.03004	0.0416862
FGSG_03880	f_gramin_003640	COG0169, AroE, Shikimate 5-dehydrogenase	-2.02926	0.0975984
FGSG_00165	f_gramin_000148	pfam07470, Glyco_hydro_88, Glycosyl Hydrolase Family 88	-2.02472	0.0311484
FGSG_03703	f_gramin_003477	pfam00128, Alpha-amylase, Alpha amylase, catalytic domain	-2.02206	0.0246544
FGSG_13739	f_gramin_013037	pfam00067, p450, Cytochrome P450	-2.01969	0.0013393
FGSG_03918	f_gramin_003677	pfam00150, Cellulase, Cellulase (glycosyl hydrolase family 5)	-2.01719	0.0134079
FGSG_00071	f_gramin_000064	pfam00067, p450, Cytochrome P450	-2.01667	0.00837656
FGSG_01780	f_gramin_001674	NA	-2.00309	0.0350302
FGSG_03813	f_gramin_003581	NA	-2.00184	0.0163918
FGSG_03143	f_gramin_002950	pfam07470, Glyco_hydro_88, Glycosyl Hydrolase Family 88	-2.00174	0.0275723
FGSG_04644	f_gramin_004357	pfam07690, MFS_1, Major Facilitator Superfamily	-2.0005	0.0119015
FGSG_07682	f_gramin_007224	pfam07690, MFS_1, Major Facilitator Superfamily	-1.99835	0.113514
FGSG_03919	f_gramin_003678	pfam04082, Fungal_trans, Fungal specific transcription factor domain	-1.99744	0.00382812
FGSG_08828	f_gramin_008290	pfam04082, Fungal_trans, Fungal specific transcription factor domain	-1.99104	0.0276595
FGSG_07715	f_gramin_007252	pfam08242, Methyltransf_12, Methyltransferase domain	-1.97777	0.0285953
FGSG_04501	f_gramin_004228	smart00473, PAN_AP, divergent subfamily of APPLE domains	-1.97216	0.0416634
FGSG_07637	f_gramin_007183	pfam07366, SnoaL, SnoaL-like polyketide cyclase	-1.97056	0.0194328
FGSG_12413	f_gramin_011711	NA	-1.96812	0.0148869
FGSG_03913	f_gramin_003672	COG0604, Qor, NADPH:quinone reductase and related Zn-dependent oxidoreductases	-1.95195	0.0451733
FGSG_05820	f_gramin_005459	COG2226, UbiE, Methylase involved in ubiquinone/menaquinone biosynthesis	-1.9318	0.100741
FGSG_07631	f_gramin_007177	pfam00083, Sugar_tr, Sugar (and other) transporter	-1.92864	0.0290125
FGSG_03741	f_gramin_003513	pfam00067, p450, Cytochrome P450	-1.92036	0.105518
FGSG_02970	f_gramin_002791	cd00382, beta_CA, Carbonic anhydrases (CA) are zinc-containing enzymes that catalyze the reversible hydration of carbon dioxide in a two-step mechanism in which the nucleophilic attack of a zinc-bound hydroxide ion on carbon dioxide is followed by the regeneration of an active site by ionization of the zinc-bound water molecule and removal of a proton from the active site	-1.91575	0.0674725
FGSG_03807	f_gramin_003576	pfam00651, BTB, BTB/POZ domain	-1.9067	0.00716797
FGSG_12415	f_gramin_011713	pfam07690, MFS_1, Major Facilitator Superfamily	-1.90097	0.030808
FGSG_11219	f_gramin_010558	pfam07690, MFS_1, Major Facilitator Superfamily	-1.89245	0.0398911
FGSG_07529	f_gramin_007080	pfam07690, MFS_1, Major Facilitator Superfamily	-1.89013	0.0050937
FGSG_03878	f_gramin_003638	pfam04082, Fungal_trans, Fungal specific transcription factor domain	-1.88899	0.0438044
FGSG_11038	f_gramin_010387	pfam00067, p450, Cytochrome P450	-1.8857	0.0674175
FGSG_04925	f_gramin_004605	NA	-1.88424	0.0589799
FGSG_11708	f_gramin_011006	COG0457, NrfG, FOG: TPR repeat	-1.88292	0.0259339
FGSG_10025	f_gramin_009427	COG1028, FabG, Dehydrogenases with different specificities (related to short-chain alcohol dehydrogenases)	-1.86343	0.369889
FGSG_06517	f_gramin_006126	COG0129, IlvD, Dihydroxyacid dehydratase/phosphogluconate dehydratase	-1.86098	0.0306085
FGSG_13521	f_gramin_012819	pfam08824, Serine_rich, Serine rich protein interaction domain	-1.85581	0.0324699
FGSG_11158	f_gramin_010501	cd01298, ATZ_TRZ_like, TRZ/ATZ family contains enzymes from the atrazine degradation pathway and related hydrolases	-1.84771	0.0330275
FGSG_02911	f_gramin_002737	NA	-1.84068	0.0497963
FGSG_09084	f_gramin_008528	cd00137, PLCc, Phospholipase C, catalytic domain	-1.83725	0.143759
FGSG_01537	f_gramin_001449	COG2124, CypX, Cytochrome P450	-1.83718	0.0604479
FGSG_10539	f_gramin_009921	pfam04730, Agro_virD5, Agrobacterium VirD5 protein	-1.83136	0.178686
FGSG_04062	f_gramin_003809	pfam00083, Sugar_tr, Sugar (and other) transporter	-1.82988	0.0320931
FGSG_13800	f_gramin_013098	COG0657, Aes, Esterase/lipase	-1.82735	0.0680482
FGSG_02921	f_gramin_002746	COG4638, HcaE, Phenylpropionate dioxygenase and related ring-hydroxylating dioxygenases, large terminal subunit	-1.8214	0.0650348
FGSG_13507	f_gramin_012805	pfam06869, DUF1258, Protein of unknown function (DUF1258)	-1.81831	0.041894
FGSG_12414	f_gramin_011712	NA	-1.81668	0.0471689
FGSG_04302	f_gramin_004039	pfam01494, FAD_binding_3, FAD binding domain	-1.81267	0.0311824
FGSG_00107	f_gramin_000096	pfam00083, Sugar_tr, Sugar (and other) transporter	-1.81078	0.0321528
FGSG_02266	f_gramin_002127	COG1028, FabG, Dehydrogenases with different specificities (related to short-chain alcohol dehydrogenases)	-1.80851	0.0299856
FGSG_06062	f_gramin_005685	pfam00536, SAM_1, SAM domain (Sterile alpha motif)	-1.80608	0.0367885
FGSG_05731	f_gramin_005377	pfam07690, MFS_1, Major Facilitator Superfamily	-1.80525	0.120917
FGSG_11554	f_gramin_010862	COG2072, TrkA, Predicted flavoprotein involved in K+ transport	-1.79923	0.15522
FGSG_11397	f_gramin_010718	NA	-1.79164	0.036975
FGSG_04890	f_gramin_004571	cd01376, KISc_KID_like, Kinesin motor domain, KIF22/Kid-like subgroup	-1.78895	0.0492244
FGSG_07638	f_gramin_007184	COG5048, COG5048, FOG: Zn-finger	-1.78577	0.045671
FGSG_09169	f_gramin_008611	COG1028, FabG, Dehydrogenases with different specificities (related to short-chain alcohol dehydrogenases)	-1.78454	0.0488775
FGSG_11175	f_gramin_010518	pfam08550, DUF1752, Fungal protein of unknown function (DUF1752)	-1.78408	0.0129299
FGSG_13976	f_gramin_013274	pfam08242, Methyltransf_12, Methyltransferase domain	-1.78378	0.0442451
FGSG_01792	f_gramin_001686	pfam07690, MFS_1, Major Facilitator Superfamily	-1.78253	0.0203382
FGSG_10823	f_gramin_010184	pfam07690, MFS_1, Major Facilitator Superfamily	-1.77874	0.0388704
FGSG_13827	f_gramin_013125	pfam00909, Ammonium_transp, Ammonium Transporter Family	-1.77465	0.0142446
FGSG_11900	f_gramin_011198	NA	-1.77168	0.0216233
FGSG_11072	f_gramin_010420	pfam02018, CBM_4_9, Carbohydrate binding domain	-1.75446	0.0416002
FGSG_04399	f_gramin_004131	NA	-1.74386	0.0442451
FGSG_06235	f_gramin_005851	pfam00083, Sugar_tr, Sugar (and other) transporter	-1.74276	0.00408787
FGSG_13388	f_gramin_012686	pfam02668, TauD, Taurine catabolism dioxygenase TauD, TfdA family	-1.7398	0.0408164
FGSG_02882	f_gramin_002709	COG2837, COG2837, Predicted iron-dependent peroxidase	-1.73807	0.0390923
FGSG_04823	f_gramin_004514	pfam04548, AIG1, AIG1 family	-1.73246	0.030808
FGSG_07542	f_gramin_007093	pfam06964, Alpha-L-AF_C, Alpha-L-arabinofuranosidase C-terminus	-1.72144	0.078786
FGSG_02834	f_gramin_002668	pfam01229, Glyco_hydro_39, Glycosyl hydrolases family 39	-1.71818	0.0389553
FGSG_06467	f_gramin_006077	pfam03251, Tymo_45kd_70kd, Tymovirus 45/70Kd protein	-1.71634	0.198098
FGSG_10483	f_gramin_009866	pfam00083, Sugar_tr, Sugar (and other) transporter	-1.70697	0.0511251
FGSG_12456	f_gramin_011754	NA	-1.70676	0.0381107
FGSG_03940	f_gramin_003698	cd00501, Peptidase_C15, Pyroglutamyl peptidase (PGP) type I, also known as pyrrolidone carboxyl peptidase (pcp) type I: Enzymes responsible for cleaving pyroglutamate (pGlu) from the N-terminal end of specialized proteins	-1.70167	0.0175738
FGSG_11333	f_gramin_010663	pfam01456, Mucin, Mucin-like glycoprotein	-1.69704	0.0013393
FGSG_01981	f_gramin_001863	cd03499, SQR_TypeC_SdhC, Succinate:quinone oxidoreductase (SQR) Type C subfamily, Succinate dehydrogenase C (SdhC) subunit	-1.69645	0.0128584
FGSG_06600	f_gramin_006205	NA	-1.69189	0.0249095
FGSG_02189	f_gramin_002059	pfam01112, Asparaginase_2, Asparaginase	-1.69	0.0230426
FGSG_08061	f_gramin_007574	COG0673, MviM, Predicted dehydrogenases and related proteins	-1.68713	0.08834
FGSG_03892	f_gramin_003651	pfam04082, Fungal_trans, Fungal specific transcription factor domain	-1.68502	0.0473825
FGSG_03732	f_gramin_003505	pfam07690, MFS_1, Major Facilitator Superfamily	-1.68421	0.0132883
FGSG_08115	f_gramin_007626	pfam04484, DUF566, Family of unknown function (DUF566)	-1.67571	0.03465
FGSG_11107	f_gramin_010454	pfam06985, HET, Heterokaryon incompatibility protein (HET)	-1.67517	0.134508
FGSG_10619	f_gramin_009996	pfam03142, Chitin_synth_2, Chitin synthase	-1.67311	0.014737
FGSG_13455	f_gramin_012753	pfam04082, Fungal_trans, Fungal specific transcription factor domain	-1.67097	0.125113
FGSG_02873	f_gramin_002701	COG0318, CaiC, Acyl-CoA synthetases (AMP-forming)/AMP-acid ligases II	-1.67	0.0304369
FGSG_08624	f_gramin_008099	pfam08242, Methyltransf_12, Methyltransferase domain	-1.66746	0.0041176
FGSG_07833	f_gramin_007361	COG0318, CaiC, Acyl-CoA synthetases (AMP-forming)/AMP-acid ligases II	-1.65781	0.01335
FGSG_10937	f_gramin_010293	pfam01061, ABC2_membrane, ABC-2 type transporter	-1.65722	0.0483295
FGSG_03165	f_gramin_002972	pfam05899, Cupin_3, Protein of unknown function (DUF861)	-1.65394	0.0163918
FGSG_08375	f_gramin_007862	pfam00153, Mito_carr, Mitochondrial carrier protein	-1.64286	0.00599008
FGSG_06098	f_gramin_005719	cd01986, Alpha_ANH_like, Adenine nucleotide alpha hydrolases superfamily including N type ATP PPases and ATP sulphurylases	-1.64029	0.100396
FGSG_00219	f_gramin_000196	pfam07690, MFS_1, Major Facilitator Superfamily	-1.63785	0.145296
FGSG_12593	f_gramin_011891	pfam01593, Amino_oxidase, Flavin containing amine oxidoreductase	-1.63163	0.0888858
FGSG_10775	f_gramin_010138	NA	-1.62817	0.0481179
FGSG_06437	f_gramin_006048	pfam00135, COesterase, Carboxylesterase	-1.6255	0.0324699
FGSG_12355	f_gramin_011653	COG0169, AroE, Shikimate 5-dehydrogenase	-1.62038	0.0225964
FGSG_03184	f_gramin_002990	pfam06519, TolA, TolA protein	-1.62014	0.0381107
FGSG_00200	f_gramin_000179	COG2303, BetA, Choline dehydrogenase and related flavoproteins	-1.61396	0.0352967
FGSG_02195	f_gramin_002065	pfam00249, Myb_DNA-binding, Myb-like DNA-binding domain	-1.6126	0.0139172
FGSG_11500	f_gramin_010811	COG0259, PdxH, Pyridoxamine-phosphate oxidase	-1.60999	0.146386
FGSG_03430	f_gramin_003220	COG1028, FabG, Dehydrogenases with different specificities (related to short-chain alcohol dehydrogenases)	-1.60889	0.0340318
FGSG_03693	f_gramin_003467	pfam04145, Ctr, Ctr copper transporter family	-1.6087	0.0260108
FGSG_13956	f_gramin_013254	COG0657, Aes, Esterase/lipase	-1.60646	0.111785
FGSG_11681	f_gramin_010979	NA	-1.60548	0.0439021
FGSG_05871	f_gramin_005506	COG3673, COG3673, Uncharacterized conserved protein	-1.60491	0.134134
FGSG_13968	f_gramin_013266	NA	-1.60375	0.0118834
FGSG_03941	f_gramin_003699	COG3970, COG3970, Fumarylacetoacetate (FAA) hydrolase family protein	-1.60354	0.0789062
FGSG_09123	f_gramin_008566	pfam04082, Fungal_trans, Fungal specific transcription factor domain	-1.59357	0.0134079
FGSG_04214	f_gramin_003953	COG1063, Tdh, Threonine dehydrogenase and related Zn-dependent dehydrogenases	-1.59241	0.0442451
FGSG_02822	f_gramin_002658	COG0451, WcaG, Nucleoside-diphosphate-sugar epimerases	-1.58807	0.0167504
FGSG_13991	f_gramin_013289	pfam01456, Mucin, Mucin-like glycoprotein	-1.5874	0.0167911
FGSG_13957	f_gramin_013255	COG0662, {ManC}, Mannose-6-phosphate isomerase	-1.58329	0.0636841
FGSG_10543	f_gramin_009925	NA	-1.58171	0.0251541
FGSG_08057	f_gramin_007570	pfam00082, Peptidase_S8, Subtilase family	-1.58015	0.0566697
FGSG_03139	f_gramin_002946	COG1472, BglX, Beta-glucosidase-related glycosidases	-1.57877	0.0203908
FGSG_04680	f_gramin_004391	pfam04082, Fungal_trans, Fungal specific transcription factor domain	-1.57874	0.0367885
FGSG_12016	f_gramin_011314	COG0531, PotE, Amino acid transporters	-1.57717	0.157324
FGSG_06486	f_gramin_006095	pfam01055, Glyco_hydro_31, Glycosyl hydrolases family 31	-1.57016	0.0389553
FGSG_02894	f_gramin_002721	COG0644, FixC, Dehydrogenases (flavoproteins)	-1.56658	0.0455458
FGSG_04736	f_gramin_004438	cd03469, Rieske_RO_Alpha_N, Rieske non-heme iron oxygenase (RO) family, N-terminal Rieske domain of the oxygenase alpha subunit	-1.5622	0.107157
FGSG_02923	f_gramin_002748	pfam04082, Fungal_trans, Fungal specific transcription factor domain	-1.55396	0.0335138
FGSG_08192	f_gramin_007698	pfam07859, Abhydrolase_3, alpha/beta hydrolase fold	-1.5538	0.0523408
FGSG_11873	f_gramin_011171	NA	-1.55045	0.0656214
FGSG_12469	f_gramin_011767	NA	-1.54985	0.184679
FGSG_06551	f_gramin_006159	COG0531, PotE, Amino acid transporters	-1.54622	0.0483067
FGSG_03306	f_gramin_003102	pfam00083, Sugar_tr, Sugar (and other) transporter	-1.54161	0.196342
FGSG_02909	f_gramin_002735	pfam01456, Mucin, Mucin-like glycoprotein	-1.54086	0.117415
FGSG_10684	f_gramin_010055	pfam04082, Fungal_trans, Fungal specific transcription factor domain	-1.53842	0.0492244
FGSG_11091	f_gramin_010438	COG0300, DltE, Short-chain dehydrogenases of various substrate specificities	-1.53798	0.132319
FGSG_04966	f_gramin_004645	COG1012, PutA, NAD-dependent aldehyde dehydrogenases	-1.53295	0.070617
FGSG_02045	f_gramin_001922	pfam05347, Complex1_LYR, Complex 1 protein (LYR family)	-1.5325	0.0401897
FGSG_00144	f_gramin_000131	NA	-1.53095	0.042107
FGSG_10643	f_gramin_010018	COG0654, UbiH, 2-polyprenyl-6-methoxyphenol hydroxylase and related FAD-dependent oxidoreductases	-1.52309	0.0378259
FGSG_04797	f_gramin_004491	cd04162, Arl9_Arfrp2_like, Arl9/Arfrp2-like subfamily	-1.51905	0.0493697
FGSG_02343	f_gramin_002203	pfam06609, TRI12, Fungal trichothecene efflux pump (TRI12)	-1.50988	0.0752872
FGSG_10130	f_gramin_009529	COG1196, Smc, Chromosome segregation ATPases	-1.50942	0.0517303
FGSG_04741	f_gramin_004442	pfam03154, Atrophin-1, Atrophin-1 family	-1.50928	0.0167911
FGSG_01796	f_gramin_001690	COG2128, COG2128, Uncharacterized conserved protein	-1.50712	0.100116
FGSG_03136	f_gramin_002943	COG0028, IlvB, Thiamine pyrophosphate-requiring enzymes	-1.50709	0.0290125
FGSG_01782	f_gramin_001676	pfam02566, OsmC, OsmC-like protein	-1.50318	0.0321528
FGSG_08063	f_gramin_007576	cd02952, TRP14_like, Human TRX-related protein 14 (TRP14)-like family	-1.4979	0.0312037
FGSG_00142	f_gramin_000129	pfam07731, Cu-oxidase_2, Multicopper oxidase	-1.49565	0.0252847
FGSG_01213	f_gramin_001140	NA	-1.49323	0.0338254
FGSG_01645	f_gramin_001553	COG4886, COG4886, Leucine-rich repeat (LRR) protein	-1.49094	0.0311484
FGSG_03879	f_gramin_003639	pfam01261, AP_endonuc_2, Xylose isomerase-like TIM barrel	-1.49092	0.0470732
FGSG_02471	f_gramin_002321	pfam07223, DUF1421, Protein of unknown function (DUF1421)	-1.48805	0.0294216
FGSG_07585	f_gramin_007134	COG5422, ROM1, RhoGEF, Guanine nucleotide exchange factor for Rho/Rac/Cdc42-like GTPases	-1.48765	0.143406
FGSG_03258	f_gramin_003057	COG0492, TrxB, Thioredoxin reductase	-1.48748	0.00532256
FGSG_13012	f_gramin_012310	pfam03154, Atrophin-1, Atrophin-1 family	-1.48498	0.0481179
FGSG_09370	f_gramin_008805	pfam05956, APC_basic, APC basic domain	-1.48414	0.0283127
FGSG_00734	f_gramin_000689	pfam05955, Herpes_gp2, Equine herpesvirus glycoprotein gp2	-1.48295	0.086415
FGSG_08672	f_gramin_008143	pfam07690, MFS_1, Major Facilitator Superfamily	-1.47825	0.0050937
FGSG_00224	f_gramin_000200	COG3673, COG3673, Uncharacterized conserved protein	-1.4722	0.065329
FGSG_09257	f_gramin_008698	COG4948, COG4948, L-alanine-DL-glutamate epimerase and related enzymes of enolase superfamily	-1.47193	0.094136
FGSG_02691	f_gramin_002534	pfam02668, TauD, Taurine catabolism dioxygenase TauD, TfdA family	-1.4682	0.225323
FGSG_10567	f_gramin_009948	cd00161, RICIN, Ricin-type beta-trefoil	-1.4679	0.0190131
FGSG_09641	f_gramin_009066	COG2895, CysN, GTPases - Sulfate adenylate transferase subunit 1	-1.46779	0.0353593
FGSG_07551	f_gramin_007101	pfam00295, Glyco_hydro_28, Glycosyl hydrolases family 28	-1.46571	0.0402362
FGSG_09058	f_gramin_008502	pfam02009, Rifin_STEVOR, Rifin/stevor family	-1.46242	0.0465093
FGSG_06460	f_gramin_006070	pfam04082, Fungal_trans, Fungal specific transcription factor domain	-1.4616	0.0102864
FGSG_03046	f_gramin_002861	pfam03251, Tymo_45kd_70kd, Tymovirus 45/70Kd protein	-1.4591	0.0899039
FGSG_02968	f_gramin_002789	COG1584, COG1584, Predicted membrane protein	-1.45653	0.0424093
FGSG_12233	f_gramin_011531	COG3665, COG3665, Uncharacterized conserved protein	-1.44922	0.0264255
FGSG_11576	f_gramin_010882	NA	-1.44812	0.0497732
FGSG_03287	f_gramin_003084	pfam05368, NmrA, NmrA-like family	-1.44157	0.0163918
FGSG_13112	f_gramin_012410	cd01958, HPS_like, HPS_like: Hydrophobic Protein from Soybean (HPS)-like subfamily	-1.43764	0.0488025
FGSG_04643	f_gramin_004356	smart00066, GAL4, GAL4-like Zn(II)2Cys6 (or C6 zinc) binuclear cluster DNA-binding domain	-1.43225	0.126537
FGSG_03425	f_gramin_003215	COG1034, NuoG, NADH dehydrogenase/NADH:ubiquinone oxidoreductase 75 kD subunit (chain G)	-1.43149	0.130031
FGSG_04968	f_gramin_004647	pfam01557, FAA_hydrolase, Fumarylacetoacetate (FAA) hydrolase family	-1.43	0.0293915
FGSG_02353	f_gramin_002212	pfam04762, IKI3, IKI3 family	-1.42639	0.0159588
FGSG_09066	f_gramin_008510	pfam00260, Protamine_P1, Protamine P1	-1.42273	0.0302175
FGSG_00260	f_gramin_000231	pfam06346, Drf_FH1, Formin Homology Region 1	-1.41691	0.0483776
FGSG_11098	f_gramin_010445	cd02180, GH16_laminarinase, Laminarinase, also known as glucan endo-1,3-beta-D-glucosidase, is a glycosyl hydrolase family 16 member that hydrolyzes 1,3-beta-D-glucosidic linkages in 1,3-beta-D-glucans such as laminarins, curdlans, paramylons, and pachymans, with very limited action on mixed-link (1,3-1,4-)-beta-D-glucans	-1.41222	0.24388
FGSG_01795	f_gramin_001689	smart00066, GAL4, GAL4-like Zn(II)2Cys6 (or C6 zinc) binuclear cluster DNA-binding domain	-1.41209	0.0329777
FGSG_10229	f_gramin_009624	COG0665, DadA, Glycine/D-amino acid oxidases (deaminating)	-1.40453	0.0239384
FGSG_01595	f_gramin_001506	pfam00513, Late_protein_L2, Late Protein L2	-1.40251	0.0540293
FGSG_11113	f_gramin_010459	COG2140, COG2140, Thermophilic glucose-6-phosphate isomerase and related metalloenzymes	-1.39149	0.0369806
FGSG_05130	f_gramin_004802	COG0673, MviM, Predicted dehydrogenases and related proteins	-1.384	0.0523073
FGSG_13392	f_gramin_012690	NA	-1.37894	0.094138
FGSG_10026	f_gramin_009428	COG1028, FabG, Dehydrogenases with different specificities (related to short-chain alcohol dehydrogenases)	-1.37573	0.189611
FGSG_05826	f_gramin_005464	COG0235, AraD, Ribulose-5-phosphate 4-epimerase and related epimerases and aldolases	-1.37444	0.0492244
FGSG_04796	f_gramin_004490	COG3544, COG3544, Uncharacterized protein conserved in bacteria	-1.37328	0.224239
FGSG_09408	f_gramin_008842	cd00180, S_TKc, Serine/Threonine protein kinases, catalytic domain	-1.37279	0.0128584
FGSG_13481	f_gramin_012779	cd01417, Ribosomal_L19e_E, Ribosomal protein L19e, eukaryotic	-1.37168	0.0473825
FGSG_10496	f_gramin_009878	COG1456, CdhE, CO dehydrogenase/acetyl-CoA synthase gamma subunit (corrinoid Fe-S protein)	-1.37159	0.0862859
FGSG_09038	f_gramin_008483	pfam00339, Arrestin_N, Arrestin (or S-antigen), N-terminal domain	-1.37144	0.365802
FGSG_05034	f_gramin_004709	pfam02948, Amelogenin, Amelogenin	-1.36994	0.014737
FGSG_08923	f_gramin_008380	COG2226, UbiE, Methylase involved in ubiquinone/menaquinone biosynthesis	-1.36902	0.0405325
FGSG_03159	f_gramin_002966	pfam04082, Fungal_trans, Fungal specific transcription factor domain	-1.36242	0.229044
FGSG_01476	f_gramin_001389	COG0451, WcaG, Nucleoside-diphosphate-sugar epimerases	-1.3613	0.0493697
FGSG_11368	f_gramin_010693	cd00028, B_lectin, Bulb-type mannose-specific lectin	-1.35829	0.00776666
FGSG_13740	f_gramin_013038	COG0654, UbiH, 2-polyprenyl-6-methoxyphenol hydroxylase and related FAD-dependent oxidoreductases	-1.35492	0.00163216
FGSG_10571	f_gramin_009952	pfam00067, p450, Cytochrome P450	-1.34919	0.00599008
FGSG_08809	f_gramin_008274	pfam00067, p450, Cytochrome P450	-1.34731	0.0134079
FGSG_12352	f_gramin_011650	cd00299, GST_C_family, Glutathione S-transferase (GST) family, C-terminal alpha helical domain	-1.34478	0.143759
FGSG_00807	f_gramin_000758	COG3250, LacZ, Beta-galactosidase/beta-glucuronidase	-1.3421	0.0050937
FGSG_13840	f_gramin_013138	COG0277, GlcD, FAD/FMN-containing dehydrogenases	-1.33976	0.0128584
FGSG_09424	f_gramin_008857	COG0318, CaiC, Acyl-CoA synthetases (AMP-forming)/AMP-acid ligases II	-1.33768	0.0591118
FGSG_06436	f_gramin_006047	pfam04082, Fungal_trans, Fungal specific transcription factor domain	-1.3364	0.102982
FGSG_03606	f_gramin_003386	pfam08729, HPC2, Histone promoter control 2 (HPC2)	-1.33613	0.107159
FGSG_07590	f_gramin_007138	pfam02668, TauD, Taurine catabolism dioxygenase TauD, TfdA family	-1.33564	0.179656
FGSG_04216	f_gramin_003955	pfam08241, Methyltransf_11, Methyltransferase domain	-1.33562	0.0873333
FGSG_07543	f_gramin_007094	pfam00083, Sugar_tr, Sugar (and other) transporter	-1.33389	0.129227
FGSG_04215	f_gramin_003954	pfam07690, MFS_1, Major Facilitator Superfamily	-1.33272	0.115167
FGSG_04995	f_gramin_004671	COG0474, MgtA, Cation transport ATPase	-1.32175	0.0556809
FGSG_11157	f_gramin_010500	pfam02515, CoA_transf_3, CoA-transferase family III	-1.32169	0.1144
FGSG_04970	f_gramin_004649	COG2936, COG2936, Predicted acyl esterases	-1.32098	0.106307
FGSG_13176	f_gramin_012474	pfam00067, p450, Cytochrome P450	-1.31692	0.0842584
FGSG_09557	f_gramin_008986	COG0369, CysJ, Sulfite reductase, alpha subunit (flavoprotein)	-1.31625	0.0489859
FGSG_08825	f_gramin_008287	COG0412, COG0412, Dienelactone hydrolase and related enzymes	-1.31521	0.135958
FGSG_01285	f_gramin_001208	COG1167, ARO8, Transcriptional regulators containing a DNA-binding HTH domain and an aminotransferase domain (MocR family) and their eukaryotic orthologs	-1.30751	0.232011
FGSG_06412	f_gramin_006024	pfam00260, Protamine_P1, Protamine P1	-1.30607	0.080501
FGSG_02829	f_gramin_002665	COG0300, DltE, Short-chain dehydrogenases of various substrate specificities	-1.30432	0.094136
FGSG_11205	f_gramin_010545	NA	-1.30207	0.0331955
FGSG_12080	f_gramin_011378	COG0475, KefB, Kef-type K+ transport systems, membrane components	-1.29785	0.121235
FGSG_04429	f_gramin_004159	pfam01456, Mucin, Mucin-like glycoprotein	-1.29502	0.094138
FGSG_04988	f_gramin_004665	cd02809, alpha_hydroxyacid_oxid_FMN, Family of homologous FMN-dependent alpha-hydroxyacid oxidizing enzymes	-1.2883	0.174629
FGSG_07277	f_gramin_006843	COG0318, CaiC, Acyl-CoA synthetases (AMP-forming)/AMP-acid ligases II	-1.2878	0.0416959
FGSG_10536	f_gramin_009918	pfam00172, Zn_clus, Fungal Zn(2)-Cys(6) binuclear cluster domain	-1.28724	0.0473825
FGSG_12141	f_gramin_011439	pfam07690, MFS_1, Major Facilitator Superfamily	-1.28609	0.123442
FGSG_13419	f_gramin_012717	NA	-1.28104	0.21006
FGSG_09302	f_gramin_008740	pfam03154, Atrophin-1, Atrophin-1 family	-1.2783	0.0134079
FGSG_04593	f_gramin_004311	COG0382, UbiA, 4-hydroxybenzoate polyprenyltransferase and related prenyltransferases	-1.27662	0.14337
FGSG_01221	f_gramin_001148	COG3836, HpcH, 2,4-dihydroxyhept-2-ene-1,7-dioic acid aldolase	-1.27622	0.0684628
FGSG_05795	f_gramin_005435	pfam08457, Sfi1, Sfi1 spindle body protein	-1.27433	0.0389553
FGSG_01755	f_gramin_001650	COG1670, RimL, Acetyltransferases, including N-acetylases of ribosomal proteins	-1.26848	0.0604701
FGSG_12207	f_gramin_011505	NA	-1.26285	0.284069
FGSG_10468	f_gramin_009852	cd00067, GAL4, GAL4-like Zn2Cys6 binuclear cluster DNA-binding domain	-1.26265	0.109988
FGSG_02899	f_gramin_002726	pfam08688, ASD1, Apx/Shroom domain ASD1	-1.26254	0.0795054
FGSG_00924	f_gramin_000868	pfam07690, MFS_1, Major Facilitator Superfamily	-1.25393	0.0403374
FGSG_02203	f_gramin_002071	COG0111, SerA, Phosphoglycerate dehydrogenase and related dehydrogenases	-1.25172	0.0739742
FGSG_11540	f_gramin_010848	COG3889, COG3889, Predicted solute binding protein	-1.25106	0.249571
FGSG_11757	f_gramin_011055	NA	-1.25103	0.0506768
FGSG_10642	f_gramin_010017	COG2403, COG2403, Predicted GTPase	-1.249	0.0287469
FGSG_13483	f_gramin_012781	COG0624, ArgE, Acetylornithine deacetylase/Succinyl-diaminopimelate desuccinylase and related deacylases	-1.24898	0.103224
FGSG_07684	f_gramin_007226	COG3889, COG3889, Predicted solute binding protein	-1.2472	0.00236656
FGSG_09191	f_gramin_008633	COG2116, FocA, Formate/nitrite family of transporters	-1.24645	0.0515053
FGSG_06127	f_gramin_005748	COG1052, LdhA, Lactate dehydrogenase and related dehydrogenases	-1.24332	0.117049
FGSG_03349	f_gramin_003143	pfam00775, Dioxygenase_C, Dioxygenase	-1.24177	0.0387376
FGSG_12601	f_gramin_011899	smart00554, FAS1, Four repeated domains in the Fasciclin I family of proteins, present in many other contexts	-1.2407	0.0474989
FGSG_07685	f_gramin_007227	COG2072, TrkA, Predicted flavoprotein involved in K+ transport	-1.23807	0.0390923
FGSG_08404	f_gramin_007891	pfam03154, Atrophin-1, Atrophin-1 family	-1.23608	0.0497459
FGSG_03588	f_gramin_003369	COG0531, PotE, Amino acid transporters	-1.23539	0.0184722
FGSG_03163	f_gramin_002970	COG2072, TrkA, Predicted flavoprotein involved in K+ transport	-1.23318	0.0775963
FGSG_02378	f_gramin_002236	pfam00841, Protamine_P2, Sperm histone P2	-1.22904	0.0145577
FGSG_02960	f_gramin_002781	COG2423, COG2423, Predicted ornithine cyclodeaminase, mu-crystallin homolog	-1.22633	0.199642
FGSG_07303	f_gramin_006867	COG3491, PcbC, Isopenicillin N synthase and related dioxygenases	-1.22498	0.0409903
FGSG_10655	f_gramin_010028	pfam01794, Ferric_reduct, Ferric reductase like transmembrane component	-1.21991	0.172819
FGSG_02467	f_gramin_002317	COG0520, CsdB, Selenocysteine lyase	-1.21706	0.273217
FGSG_11111	f_gramin_010457	COG0531, PotE, Amino acid transporters	-1.21694	0.0454134
FGSG_05212	f_gramin_004882	COG0697, RhaT, Permeases of the drug/metabolite transporter (DMT) superfamily	-1.21339	0.0416552
FGSG_12117	f_gramin_011415	COG4772, FecA, Outer membrane receptor for Fe3+-dicitrate	-1.21338	0.39978
FGSG_11056	f_gramin_010405	smart00066, GAL4, GAL4-like Zn(II)2Cys6 (or C6 zinc) binuclear cluster DNA-binding domain	-1.21173	0.0888858
FGSG_04641	f_gramin_004354	COG2936, COG2936, Predicted acyl esterases	-1.21155	0.0449624
FGSG_07709	f_gramin_007247	COG5283, COG5283, Phage-related tail protein	-1.20868	0.0321895
FGSG_12591	f_gramin_011889	COG3889, COG3889, Predicted solute binding protein	-1.20823	0.0163918
FGSG_04802	f_gramin_004496	pfam06985, HET, Heterokaryon incompatibility protein (HET)	-1.20737	0.0112919
FGSG_03743	f_gramin_003515	COG2819, COG2819, Predicted hydrolase of the alpha/beta superfamily	-1.20678	0.0267011
FGSG_12374	f_gramin_011672	COG2059, ChrA, Chromate transport protein ChrA	-1.20472	0.0132883
FGSG_12713	f_gramin_012011	NA	-1.20115	0.0340283
FGSG_11156	f_gramin_010499	pfam03154, Atrophin-1, Atrophin-1 family	-1.20044	0.0655888
FGSG_02347	f_gramin_002206	NA	-1.19003	0.139502
FGSG_11124	f_gramin_010469	pfam04082, Fungal_trans, Fungal specific transcription factor domain	-1.18908	0.0443383
FGSG_00890	f_gramin_000834	pfam08580, KAR9, Yeast cortical protein KAR9	-1.18904	0.0246836
FGSG_12669	f_gramin_011967	pfam00291, PALP, Pyridoxal-phosphate dependent enzyme	-1.18842	0.0438044
FGSG_08623	f_gramin_008098	COG2730, BglC, Endoglucanase	-1.1878	0.0519262
FGSG_12511	f_gramin_011809	COG0531, PotE, Amino acid transporters	-1.18713	0.0552482
FGSG_06041	f_gramin_005664	COG3320, COG3320, Putative dehydrogenase domain of multifunctional non-ribosomal peptide synthetases and related enzymes	-1.18699	0.0521962
FGSG_10600	f_gramin_009978	pfam02463, SMC_N, RecF/RecN/SMC N terminal domain	-1.18619	0.00626929
FGSG_00195	f_gramin_000174	pfam07690, MFS_1, Major Facilitator Superfamily	-1.1851	0.0396306
FGSG_03149	f_gramin_002956	pfam00583, Acetyltransf_1, Acetyltransferase (GNAT) family	-1.18474	0.222898
FGSG_05658	f_gramin_005310	COG2021, MET2, Homoserine acetyltransferase	-1.18331	0.130757
FGSG_04415	f_gramin_004145	COG1340, COG1340, Uncharacterized archaeal coiled-coil protein	-1.18226	0.0269248
FGSG_01810	f_gramin_001703	cd00260, Sialidase, Sialidases or neuraminidases function to bind and hydrolyze terminal sialic acid residues from various glycoconjugates as well as playing roles in pathogenesis, bacterial nutrition and cellular interactions	-1.1789	0.0340407
FGSG_04579	f_gramin_004299	pfam07690, MFS_1, Major Facilitator Superfamily	-1.17834	0.246369
FGSG_09075	f_gramin_008519	NA	-1.17814	0.158241
FGSG_06649	f_gramin_006251	pfam08450, SGL, SMP-30/Gluconolaconase/LRE-like region	-1.17576	0.269251
FGSG_04950	f_gramin_004630	NA	-1.17131	0.045181
FGSG_09145	f_gramin_008587	COG0665, DadA, Glycine/D-amino acid oxidases (deaminating)	-1.17121	0.120125
FGSG_06296	f_gramin_005910	pfam03154, Atrophin-1, Atrophin-1 family	-1.16962	0.0752633
FGSG_04747	f_gramin_004448	smart00066, GAL4, GAL4-like Zn(II)2Cys6 (or C6 zinc) binuclear cluster DNA-binding domain	-1.16907	0.133126
FGSG_10547	f_gramin_009928	cd03250, ABCC_MRP_domain1, Domain 1 of the ABC subfamily C	-1.16536	0.575661
FGSG_01939	f_gramin_001827	COG5630, ARG2, Acetylglutamate synthase	-1.16041	0.0959035
FGSG_10542	f_gramin_009924	NA	-1.15986	0.271472
FGSG_03172	f_gramin_002979	pfam01384, PHO4, Phosphate transporter family	-1.15722	0.0283127
FGSG_04636	f_gramin_004349	pfam00083, Sugar_tr, Sugar (and other) transporter	-1.15676	0.434443
FGSG_02204	f_gramin_002072	pfam05577, Peptidase_S28, Serine carboxypeptidase S28	-1.15519	0.0220984
FGSG_07134	f_gramin_006708	pfam07690, MFS_1, Major Facilitator Superfamily	-1.15399	0.175021
FGSG_03649	f_gramin_003425	pfam04082, Fungal_trans, Fungal specific transcription factor domain	-1.15179	0.0907998
FGSG_04987	f_gramin_004664	COG0451, WcaG, Nucleoside-diphosphate-sugar epimerases	-1.15166	0.0133062
FGSG_10778	f_gramin_010141	pfam08641, Mis14, Kinetochore protein Mis14 like	-1.14974	0.014737
FGSG_00739	f_gramin_000694	pfam01794, Ferric_reduct, Ferric reductase like transmembrane component	-1.1492	0.0286898
FGSG_05176	f_gramin_004847	COG4935, COG4935, Regulatory P domain of the subtilisin-like proprotein convertases and other proteases	-1.14588	0.079883
FGSG_09344	f_gramin_008780	COG0538, Icd, Isocitrate dehydrogenases	-1.14118	0.00927538
FGSG_02280	f_gramin_002141	COG1028, FabG, Dehydrogenases with different specificities (related to short-chain alcohol dehydrogenases)	-1.14094	0.039437
FGSG_12073	f_gramin_011371	cd00880, Era_like, Era (E	-1.13976	0.028729
FGSG_09485	f_gramin_008914	COG2706, COG2706, 3-carboxymuconate cyclase	-1.1391	0.164913
FGSG_02264	f_gramin_002126	COG0531, PotE, Amino acid transporters	-1.13874	0.0253908
FGSG_05136	f_gramin_004808	COG1196, Smc, Chromosome segregation ATPases	-1.13808	0.0381134
FGSG_03027	f_gramin_002844	pfam04389, Peptidase_M28, Peptidase family M28	-1.13762	0.146866
FGSG_13123	f_gramin_012421	COG5048, COG5048, FOG: Zn-finger	-1.13748	0.0484691
FGSG_07719	f_gramin_007256	cd00204, ANK, ankyrin repeats	-1.13602	0.00863365
FGSG_13191	f_gramin_012489	pfam01490, Aa_trans, Transmembrane amino acid transporter protein	-1.13407	0.0324699
FGSG_09060	f_gramin_008504	pfam00083, Sugar_tr, Sugar (and other) transporter	-1.13338	0.225323
FGSG_08341	f_gramin_007831	pfam07690, MFS_1, Major Facilitator Superfamily	-1.13061	0.102779
FGSG_04974	f_gramin_004653	COG5048, COG5048, FOG: Zn-finger	-1.1298	0.172397
FGSG_12513	f_gramin_011811	pfam07690, MFS_1, Major Facilitator Superfamily	-1.12471	0.0175738
FGSG_10155	f_gramin_009553	cd03024, DsbA_FrnE, DsbA family, FrnE subfamily	-1.12342	0.0228419
FGSG_01417	f_gramin_001335	COG0626, MetC, Cystathionine beta-lyases/cystathionine gamma-synthases	-1.11973	0.0764157
FGSG_02821	f_gramin_002657	pfam04982, HPP, HPP family	-1.1192	0.172645
FGSG_12565	f_gramin_011863	NA	-1.11907	0.151275
FGSG_13832	f_gramin_013130	NA	-1.11573	0.0340283
FGSG_08410	f_gramin_007896	pfam00083, Sugar_tr, Sugar (and other) transporter	-1.1149	0.0051806
FGSG_01826	f_gramin_001718	pfam00171, Aldedh, Aldehyde dehydrogenase family	-1.11234	0.106962
FGSG_04035	f_gramin_003784	cd00083, HLH, Helix-loop-helix domain, found in specific DNA- binding proteins that act as transcription factors	-1.11026	0.114243
FGSG_13804	f_gramin_013102	NA	-1.10829	0.107495
FGSG_10859	f_gramin_010218	cd03466, Nitrogenase_NifN_2, Nitrogenase_nifN_2: A subgroup of the NifN subunit of the NifEN complex: NifN forms an alpha2beta2 tetramer with NifE	-1.10572	0.041894
FGSG_08797	f_gramin_008262	COG1501, COG1501, Alpha-glucosidases, family 31 of glycosyl hydrolases	-1.10399	0.036975
FGSG_10641	f_gramin_010016	NA	-1.09624	0.177852
FGSG_09073	f_gramin_008517	NA	-1.09612	0.0440842
FGSG_12319	f_gramin_011617	NA	-1.09447	0.139459
FGSG_02269	f_gramin_002130	pfam01456, Mucin, Mucin-like glycoprotein	-1.09198	0.0359427
FGSG_11388	f_gramin_010710	NA	-1.09117	0.0658671
FGSG_10440	f_gramin_009825	cd00083, HLH, Helix-loop-helix domain, found in specific DNA- binding proteins that act as transcription factors	-1.08962	0.0306005
FGSG_12622	f_gramin_011920	pfam01456, Mucin, Mucin-like glycoprotein	-1.08961	0.0173191
FGSG_09855	f_gramin_009263	COG0626, MetC, Cystathionine beta-lyases/cystathionine gamma-synthases	-1.08727	0.0644774
FGSG_09347	f_gramin_008783	COG0673, MviM, Predicted dehydrogenases and related proteins	-1.08596	0.0698293
FGSG_07854	f_gramin_007381	COG5098, COG5098, Chromosome condensation complex Condensin, subunit D2	-1.08471	0.0191651
FGSG_01581	f_gramin_001492	COG0596, MhpC, Predicted hydrolases or acyltransferases (alpha/beta hydrolase superfamily)	-1.07784	0.0888687
FGSG_05349	f_gramin_005014	pfam01636, APH, Phosphotransferase enzyme family	-1.07743	0.0864727
FGSG_02150	f_gramin_002023	pfam06495, Transformer, Fruit fly transformer protein	-1.0752	0.0667805
FGSG_04575	f_gramin_004295	COG1260, INO1, Myo-inositol-1-phosphate synthase	-1.07435	0.0106175
FGSG_05712	f_gramin_005360	COG0772, FtsW, Bacterial cell division membrane protein	-1.07182	0.046805
FGSG_04589	f_gramin_004307	COG3315, COG3315, O-Methyltransferase involved in polyketide biosynthesis	-1.07007	0.123861
FGSG_10601	f_gramin_009979	cd00200, WD40, WD40 domain, found in a number of eukaryotic proteins that cover a wide variety of functions including adaptor/regulatory modules in signal transduction, pre-mRNA processing and cytoskeleton assembly	-1.06918	0.0240123
FGSG_13185	f_gramin_012483	COG2132, SufI, Putative multicopper oxidases	-1.0682	0.0604701
FGSG_07270	f_gramin_006836	pfam02076, STE3, Pheromone A receptor	-1.06578	0.139459
FGSG_00760	f_gramin_000713	smart00360, RRM, RNA recognition motif;	-1.06491	0.041894
FGSG_12554	f_gramin_011852	NA	-1.06364	0.00778347
FGSG_01861	f_gramin_001752	pfam00002, 7tm_2, 7 transmembrane receptor (Secretin family)	-1.06329	0.0860953
FGSG_07243	f_gramin_006809	pfam09091, CenpB-DNA-bind, Centromere binding protein B, DNA binding	-1.06221	0.0473825
FGSG_00697	f_gramin_000654	COG5059, KIP1, Kinesin-like protein	-1.0622	0.0607338
FGSG_04700	f_gramin_004410	pfam00083, Sugar_tr, Sugar (and other) transporter	-1.05823	0.0349754
FGSG_12010	f_gramin_011308	pfam02934, GatB_N, PET112 family, N terminal region	-1.05808	0.18097
FGSG_13161	f_gramin_012459	pfam00923, Transaldolase, Transaldolase	-1.05705	0.103006
FGSG_00139	f_gramin_000126	COG4230, COG4230, Delta 1-pyrroline-5-carboxylate dehydrogenase	-1.05522	0.208597
FGSG_11832	f_gramin_011130	pfam00083, Sugar_tr, Sugar (and other) transporter	-1.05496	0.0264257
FGSG_12082	f_gramin_011380	pfam01565, FAD_binding_4, FAD binding domain	-1.05249	0.13821
FGSG_08270	f_gramin_007766	pfam03999, MAP65_ASE1, Microtubule associated protein (MAP65/ASE1 family)	-1.051	0.140232
FGSG_13134	f_gramin_012432	NA	-1.04918	0.0515653
FGSG_13946	f_gramin_013244	COG0028, IlvB, Thiamine pyrophosphate-requiring enzymes	-1.04784	0.0463879
FGSG_03969	f_gramin_003723	COG1178, ThiP, ABC-type Fe3+ transport system, permease component	-1.04544	0.168154
FGSG_06518	f_gramin_006127	COG1028, FabG, Dehydrogenases with different specificities (related to short-chain alcohol dehydrogenases)	-1.04334	0.0532258
FGSG_11400	f_gramin_010721	COG0665, DadA, Glycine/D-amino acid oxidases (deaminating)	-1.043	0.234623
FGSG_11169	f_gramin_010512	pfam02065, Melibiase, Melibiase	-1.04071	0.039611
FGSG_13336	f_gramin_012634	pfam00176, SNF2_N, SNF2 family N-terminal domain	-1.03827	0.0497459
FGSG_10784	f_gramin_010147	NA	-1.03408	0.0258338
FGSG_04805	f_gramin_004499	NA	-1.03339	0.0700971
FGSG_01271	f_gramin_001194	cd00180, S_TKc, Serine/Threonine protein kinases, catalytic domain	-1.03317	0.097666
FGSG_10545	f_gramin_009926	pfam03959, FSH1, Serine hydrolase (FSH1)	-1.03314	0.423309
FGSG_09091	f_gramin_008535	pfam06814, Lung_7-TM_R, Lung seven transmembrane receptor	-1.02718	0.0166131
FGSG_11141	f_gramin_010485	COG0673, MviM, Predicted dehydrogenases and related proteins	-1.0259	0.0484691
FGSG_03126	f_gramin_002933	pfam07110, EthD, EthD protein	-1.02562	0.0287469
FGSG_08111	f_gramin_007622	COG1196, Smc, Chromosome segregation ATPases	-1.02133	0.0151752
FGSG_03849	f_gramin_003615	NA	-1.02121	0.0132263
FGSG_03116	f_gramin_002923	COG0596, MhpC, Predicted hydrolases or acyltransferases (alpha/beta hydrolase superfamily)	-1.02102	0.0667805
FGSG_06682	f_gramin_006283	NA	-1.02049	0.109992
FGSG_11174	f_gramin_010517	pfam01734, Patatin, Patatin-like phospholipase	-1.02043	0.00972096
FGSG_08799	f_gramin_008264	pfam00083, Sugar_tr, Sugar (and other) transporter	-1.01988	0.160224
FGSG_04218	f_gramin_003957	pfam00583, Acetyltransf_1, Acetyltransferase (GNAT) family	-1.01953	0.0566794
FGSG_05284	f_gramin_004951	COG2084, MmsB, 3-hydroxyisobutyrate dehydrogenase and related beta-hydroxyacid dehydrogenases	-1.0159	0.0406924
FGSG_12518	f_gramin_011816	pfam00155, Aminotran_1_2, Aminotransferase class I and II	-1.01344	0.609376
FGSG_05922	f_gramin_005552	NA	-1.01256	0.00822365
FGSG_01646	f_gramin_001554	pfam03344, Daxx, Daxx Family	-1.01242	0.0178667
FGSG_07458	f_gramin_007014	pfam01381, HTH_3, Helix-turn-helix	-1.01162	0.0133062
FGSG_04206	f_gramin_003945	pfam05721, PhyH, Phytanoyl-CoA dioxygenase (PhyH)	-1.01161	0.0321706
FGSG_12664	f_gramin_011962	COG4196, COG4196, Uncharacterized protein conserved in bacteria	-1.0044	0.0414726
FGSG_06389	f_gramin_006001	pfam05346, DUF747, Eukaryotic membrane protein (cytomegalovirus gH-receptor) family	-0.995503	0.111186
FGSG_13564	f_gramin_012862	NA	-0.995418	0.041894
FGSG_00602	f_gramin_000565	pfam03154, Atrophin-1, Atrophin-1 family	-0.995061	0.20661
FGSG_03780	f_gramin_003550	cd00333, MIP, Major intrinsic protein (MIP) superfamily	0.995104	0.205604
FGSG_06633	f_gramin_006236	pfam02112, PDEase_II, cAMP phosphodiesterases class-II	0.995357	0.237977
FGSG_12670	f_gramin_011968	NA	0.99575	0.0307935
FGSG_03037	f_gramin_002853	smart00066, GAL4, GAL4-like Zn(II)2Cys6 (or C6 zinc) binuclear cluster DNA-binding domain	0.99689	0.0967916
FGSG_06635	f_gramin_006238	COG1234, ElaC, Metal-dependent hydrolases of the beta-lactamase superfamily III	1.00055	0.00599008
FGSG_01597	f_gramin_001508	COG1330, RecC, Exonuclease V gamma subunit	1.00139	0.0359427
FGSG_02788	f_gramin_002624	smart00451, ZnF_U1, U1-like zinc finger	1.00265	0.0259339
FGSG_08667	f_gramin_008139	COG1893, ApbA, Ketopantoate reductase	1.00331	0.0335599
FGSG_09947	f_gramin_009351	COG0794, GutQ, Predicted sugar phosphate isomerase involved in capsule formation	1.00405	0.125753
FGSG_13914	f_gramin_013212	COG5116, RPN2, 26S proteasome regulatory complex component	1.00571	0.0458247
FGSG_13382	f_gramin_012680	NA	1.00614	0.0490073
FGSG_13084	f_gramin_012382	pfam01694, Rhomboid, Rhomboid family	1.00658	0.0617093
FGSG_01554	f_gramin_001466	COG5586, COG5586, Uncharacterized conserved protein	1.00671	0.0346662
FGSG_12348	f_gramin_011646	pfam05368, NmrA, NmrA-like family	1.01021	0.0292795
FGSG_08123	f_gramin_007634	pfam05368, NmrA, NmrA-like family	1.01714	0.185565
FGSG_07195	f_gramin_006764	COG5271, MDN1, AAA ATPase containing von Willebrand factor type A (vWA) domain	1.01718	0.0689559
FGSG_02843	f_gramin_002676	pfam00891, Methyltransf_2, O-methyltransferase	1.01754	0.0340283
FGSG_04655	f_gramin_004368	NA	1.01881	0.0548086
FGSG_10523	f_gramin_009905	COG1020, EntF, Non-ribosomal peptide synthetase modules and related proteins	1.01998	0.0601941
FGSG_11204	f_gramin_010544	pfam04616, Glyco_hydro_43, Glycosyl hydrolases family 43	1.02033	0.213235
FGSG_07198	f_gramin_006767	pfam04082, Fungal_trans, Fungal specific transcription factor domain	1.02068	0.0366291
FGSG_05606	f_gramin_005262	pfam03154, Atrophin-1, Atrophin-1 family	1.02273	0.015728
FGSG_04446	f_gramin_004176	COG0642, BaeS, Signal transduction histidine kinase	1.02384	0.0203908
FGSG_06684	f_gramin_006285	COG5236, COG5236, Uncharacterized conserved protein, contains RING Zn-finger	1.0241	0.123442
FGSG_04537	f_gramin_004260	pfam00083, Sugar_tr, Sugar (and other) transporter	1.02436	0.325754
FGSG_08856	f_gramin_008317	COG0724, COG0724, RNA-binding proteins (RRM domain)	1.02625	0.159004
FGSG_13351	f_gramin_012649	pfam00930, DPPIV_N, Dipeptidyl peptidase IV (DPP IV) N-terminal region	1.02684	0.0311824
FGSG_12876	f_gramin_012174	pfam05208, ALG3, ALG3 protein	1.02757	0.308792
FGSG_13493	f_gramin_012791	COG0598, CorA, Mg2+ and Co2+ transporters	1.02917	0.0790605
FGSG_13585	f_gramin_012883	COG5459, COG5459, Predicted rRNA methylase	1.03326	0.0159288
FGSG_00273	f_gramin_000244	COG0604, Qor, NADPH:quinone reductase and related Zn-dependent oxidoreductases	1.03344	0.135045
FGSG_07588	f_gramin_007136	pfam03157, Glutenin_hmw, High molecular weight glutenin subunit	1.03385	0.0464142
FGSG_11356	f_gramin_010683	pfam00172, Zn_clus, Fungal Zn(2)-Cys(6) binuclear cluster domain	1.03391	0.0203908
FGSG_04174	f_gramin_003915	NA	1.03555	0.0785424
FGSG_12663	f_gramin_011961	COG5179, TAF1, Transcription initiation factor TFIID, subunit TAF1	1.03732	0.0481347
FGSG_13903	f_gramin_013201	NA	1.03903	0.0813222
FGSG_00880	f_gramin_000826	COG0598, CorA, Mg2+ and Co2+ transporters	1.0397	0.0479418
FGSG_12829	f_gramin_012127	COG0598, CorA, Mg2+ and Co2+ transporters	1.04106	0.0967916
FGSG_03409	f_gramin_003199	COG0697, RhaT, Permeases of the drug/metabolite transporter (DMT) superfamily	1.04224	0.116862
FGSG_00323	f_gramin_000293	pfam07248, DUF1431, Protein of unknown function (DUF1431)	1.04404	0.00390548
FGSG_07888	f_gramin_007414	pfam00797, Acetyltransf_2, N-acetyltransferase	1.04749	0.00434718
FGSG_08818	f_gramin_008282	pfam04554, Extensin_2, Extensin-like region	1.05372	0.0175738
FGSG_09467	f_gramin_008897	smart00064, FYVE, Protein present in Fab1, YOTB, Vac1, and EEA1	1.05443	0.026373
FGSG_04230	f_gramin_003969	pfam02956, TT_ORF1, TT viral orf 1	1.05584	0.16059
FGSG_12662	f_gramin_011960	pfam05605, Di19, Drought induced 19 protein (Di19)	1.05816	0.0483295
FGSG_03700	f_gramin_003474	pfam00067, p450, Cytochrome P450	1.05841	0.285386
FGSG_02408	f_gramin_002263	cd03314, MAL, Methylaspartate ammonia lyase (3-methylaspartase, MAL) is a homodimeric enzyme, catalyzing the magnesium-dependent reversible alpha,beta-elimination of ammonia from L-threo-(2S,3S)-3-methylaspartic acid to mesaconic acid	1.05889	0.233135
FGSG_02740	f_gramin_002577	NA	1.06085	0.0282249
FGSG_08930	f_gramin_008387	cd00067, GAL4, GAL4-like Zn2Cys6 binuclear cluster DNA-binding domain	1.06132	0.0269248
FGSG_01136	f_gramin_001063	pfam00829, Ribosomal_L21p, Ribosomal prokaryotic L21 protein	1.0633	0.045671
FGSG_00436	f_gramin_000403	pfam04900, Fcf1, Fcf1	1.06478	0.167898
FGSG_06598	f_gramin_006203	COG0604, Qor, NADPH:quinone reductase and related Zn-dependent oxidoreductases	1.0649	0.0178965
FGSG_00506	f_gramin_000472	pfam03481, SUA5, SUA5 domain	1.06523	0.0132883
FGSG_07378	f_gramin_006936	pfam03251, Tymo_45kd_70kd, Tymovirus 45/70Kd protein	1.06633	0.0163918
FGSG_04350	f_gramin_004084	COG0513, SrmB, Superfamily II DNA and RNA helicases	1.06661	0.252546
FGSG_13865	f_gramin_013163	COG4230, COG4230, Delta 1-pyrroline-5-carboxylate dehydrogenase	1.06665	0.125113
FGSG_05158	f_gramin_004829	pfam01576, Myosin_tail_1, Myosin tail	1.06705	0.071579
FGSG_09726	f_gramin_009141	pfam07223, DUF1421, Protein of unknown function (DUF1421)	1.06909	0.0794071
FGSG_01332	f_gramin_001253	COG5593, COG5593, Nucleic-acid-binding protein possibly involved in ribosomal biogenesis	1.07361	0.0458247
FGSG_01783	f_gramin_001677	cd00687, Terpene_cyclase_nonplant_C1, NonPlant Terpene Cyclases, Class 1 (C1)	1.07396	0.164568
FGSG_10920	f_gramin_010279	COG0604, Qor, NADPH:quinone reductase and related Zn-dependent oxidoreductases	1.07562	0.0163918
FGSG_09504	f_gramin_008933	COG2423, COG2423, Predicted ornithine cyclodeaminase, mu-crystallin homolog	1.07572	0.0493697
FGSG_07571	f_gramin_007120	pfam04927, SMP, Seed maturation protein	1.07808	0.237793
FGSG_07064	f_gramin_006641	pfam03154, Atrophin-1, Atrophin-1 family	1.07877	0.00599008
FGSG_02903	f_gramin_002729	pfam04484, DUF566, Family of unknown function (DUF566)	1.08387	0.583888
FGSG_00966	f_gramin_000907	pfam01461, 7tm_4, 7TM chemoreceptor	1.08702	0.2725
FGSG_05917	f_gramin_005548	NA	1.08724	0.094136
FGSG_00850	f_gramin_000797	COG0443, DnaK, Molecular chaperone	1.08747	0.257294
FGSG_11651	f_gramin_010949	NA	1.08819	0.0110066
FGSG_07042	f_gramin_006619	pfam02463, SMC_N, RecF/RecN/SMC N terminal domain	1.0919	0.0379846
FGSG_03408	f_gramin_003198	COG1028, FabG, Dehydrogenases with different specificities (related to short-chain alcohol dehydrogenases)	1.09222	0.0483776
FGSG_07778	f_gramin_007310	NA	1.09245	0.077791
FGSG_07504	f_gramin_007056	COG5048, COG5048, FOG: Zn-finger	1.10155	0.00646544
FGSG_13955	f_gramin_013253	COG1512, COG1512, Beta-propeller domains of methanol dehydrogenase type	1.10168	0.014737
FGSG_01386	f_gramin_001305	COG1161, COG1161, Predicted GTPases	1.10201	0.106307
FGSG_00761	f_gramin_000714	pfam07223, DUF1421, Protein of unknown function (DUF1421)	1.10355	0.0321706
FGSG_13789	f_gramin_013087	NA	1.10701	0.417835
FGSG_02702	f_gramin_002545	COG1537, PelA, Predicted RNA-binding proteins	1.10885	0.0190131
FGSG_00101	f_gramin_000091	COG3368, COG3368, Predicted permease	1.10932	0.0862859
FGSG_03634	f_gramin_003410	NA	1.11007	0.10758
FGSG_04449	f_gramin_004179	COG0010, SpeB, Arginase/agmatinase/formimionoglutamate hydrolase, arginase family	1.11083	0.158895
FGSG_09470	f_gramin_008900	pfam08729, HPC2, Histone promoter control 2 (HPC2)	1.1113	0.0136996
FGSG_04083	f_gramin_003828	pfam03154, Atrophin-1, Atrophin-1 family	1.11162	0.137944
FGSG_13627	f_gramin_012925	COG1597, LCB5, Sphingosine kinase and enzymes related to eukaryotic diacylglycerol kinase	1.11395	0.00292699
FGSG_08745	f_gramin_008212	pfam04484, DUF566, Family of unknown function (DUF566)	1.11415	0.039125
FGSG_00649	f_gramin_000611	COG0098, RpsE, Ribosomal protein S5	1.11535	0.0118834
FGSG_00797	f_gramin_000748	pfam00875, DNA_photolyase, DNA photolyase	1.11558	0.11374
FGSG_10077	f_gramin_009478	COG1294, AppB, Cytochrome bd-type quinol oxidase, subunit 2	1.11597	0.0452067
FGSG_05229	f_gramin_004898	COG1108, ZnuB, ABC-type Mn2+/Zn2+ transport systems, permease components	1.11769	0.225019
FGSG_05420	f_gramin_005082	NA	1.1204	0.0667805
FGSG_12720	f_gramin_012018	NA	1.12493	0.0323693
FGSG_01896	f_gramin_001785	cd00141, POLXc, DNA polymerase X family	1.12537	0.0111696
FGSG_09208	f_gramin_008650	pfam01163, RIO1, RIO1 family	1.12708	0.0815492
FGSG_03209	f_gramin_003011	pfam00135, COesterase, Carboxylesterase	1.12842	0.282302
FGSG_01465	f_gramin_001379	COG2520, COG2520, Predicted methyltransferase	1.12902	0.014737
FGSG_06145	f_gramin_005765	cd00232, HemeO, Heme oxygenase catalyzes the rate limiting step in the degradation of heme to bilirubin, it is essential for recycling of iron from heme	1.1311	0.0221032
FGSG_03402	f_gramin_003194	pfam00328, Acid_phosphat_A, Histidine acid phosphatase	1.13436	0.212949
FGSG_04326	f_gramin_004062	pfam04427, Brix, Brix domain	1.13714	0.158241
FGSG_04023	f_gramin_003773	COG0475, KefB, Kef-type K+ transport systems, membrane components	1.13852	0.0394566
FGSG_07332	f_gramin_006894	cd02257, Peptidase_C19, Peptidase C19 contains ubiquitinyl hydrolases	1.13901	0.014737
FGSG_07752	f_gramin_007284	COG0013, AlaS, Alanyl-tRNA synthetase	1.14024	0.00716797
FGSG_05937	f_gramin_005567	pfam03403, PAF-AH_p_II, Platelet-activating factor acetylhydrolase, plasma/intracellular isoform II	1.14039	0.0967647
FGSG_01828	f_gramin_001720	NA	1.14349	0.422182
FGSG_02957	f_gramin_002778	NA	1.14489	0.0438044
FGSG_02979	f_gramin_002799	NA	1.14585	0.0396306
FGSG_01166	f_gramin_001093	pfam06011, TRP, Transient receptor potential (TRP) ion channel	1.14611	0.0739695
FGSG_06238	f_gramin_005854	cd01833, XynB_like, SGNH_hydrolase subfamily, similar to Ruminococcus flavefaciens XynB	1.14709	0.0439021
FGSG_05232	f_gramin_004901	pfam05109, Herpes_BLLF1, Herpes virus major outer envelope glycoprotein (BLLF1)	1.14893	0.00376314
FGSG_12753	f_gramin_012051	NA	1.15125	0.0321528
FGSG_04502	f_gramin_004229	NA	1.15573	0.0900966
FGSG_04683	f_gramin_004394	pfam04082, Fungal_trans, Fungal specific transcription factor domain	1.15653	0.0389553
FGSG_09182	f_gramin_008624	COG3321, COG3321, Polyketide synthase modules and related proteins	1.15706	0.295153
FGSG_04396	f_gramin_004128	COG5536, BET4, Protein prenyltransferase, alpha subunit	1.16037	0.0403374
FGSG_12157	f_gramin_011455	NA	1.1635	0.204747
FGSG_06049	f_gramin_005672	COG0349, Rnd, Ribonuclease D	1.16443	0.181603
FGSG_01800	f_gramin_001694	pfam06395, CDC24, CDC24 Calponin	1.16633	0.0249623
FGSG_06663	f_gramin_006265	cd00413, Glyco_hydrolase_16, The O-Glycosyl hydrolases are a widespread group of enzymes that hydrolyse the glycosidic bond between two or more carbohydrates, or between a carbohydrate and a non-carbohydrate moiety	1.17042	0.172123
FGSG_02018	f_gramin_001895	COG2930, COG2930, Uncharacterized conserved protein	1.17095	0.0139172
FGSG_02289	f_gramin_002150	NA	1.17186	0.168248
FGSG_06232	f_gramin_005848	pfam06772, LtrA, Bacterial low temperature requirement A protein (LtrA)	1.17241	0.156825
FGSG_06779	f_gramin_006373	pfam05109, Herpes_BLLF1, Herpes virus major outer envelope glycoprotein (BLLF1)	1.17301	0.00505473
FGSG_00268	f_gramin_000239	pfam02487, CLN3, CLN3 protein	1.17318	0.0205738
FGSG_04368	f_gramin_004102	COG0654, UbiH, 2-polyprenyl-6-methoxyphenol hydroxylase and related FAD-dependent oxidoreductases	1.17471	0.0259339
FGSG_04224	f_gramin_003963	pfam05505, Ebola_NP, Ebola nucleoprotein	1.17519	0.0280389
FGSG_00892	f_gramin_000836	COG2319, COG2319, FOG: WD40 repeat	1.17987	0.0529624
FGSG_03502	f_gramin_003285	pfam02122, Peptidase_S39, Putative replicase 1 (ORF2)	1.18102	0.0695763
FGSG_06700	f_gramin_006301	pfam02959, Tax, HTLV Tax	1.18524	0.0461426
FGSG_08532	f_gramin_008010	COG0488, Uup, ATPase components of ABC transporters with duplicated ATPase domains	1.18584	0.191773
FGSG_00469	f_gramin_000436	pfam07714, Pkinase_Tyr, Protein tyrosine kinase	1.18765	0.014737
FGSG_09929	f_gramin_009334	COG2136, IMP4, Predicted exosome subunit/U3 small nucleolar ribonucleoprotein (snoRNP) component, contains IMP4 domain	1.18797	0.0892469
FGSG_06696	f_gramin_006297	NA	1.18842	0.0795054
FGSG_11999	f_gramin_011297	pfam00656, Peptidase_C14, Caspase domain	1.19178	0.0128584
FGSG_07326	f_gramin_006888	cd02573, PseudoU_synth_EcTruB, PseudoU_synth_EcTruB: Pseudouridine synthase, Escherichia coli TruB like	1.19197	0.024954
FGSG_06892	f_gramin_006475	NA	1.1932	0.119865
FGSG_10553	f_gramin_009934	NA	1.19605	0.0110066
FGSG_08439	f_gramin_007923	cd00200, WD40, WD40 domain, found in a number of eukaryotic proteins that cover a wide variety of functions including adaptor/regulatory modules in signal transduction, pre-mRNA processing and cytoskeleton assembly	1.19671	0.147694
FGSG_09988	f_gramin_009390	pfam00025, Arf, ADP-ribosylation factor family	1.19778	0.0523408
FGSG_06912	f_gramin_006495	COG5560, UBP12, Ubiquitin C-terminal hydrolase	1.20102	0.00599008
FGSG_13888	f_gramin_013186	pfam05241, EBP, Emopamil binding protein	1.20214	0.0158032
FGSG_04404	f_gramin_004136	cd00200, WD40, WD40 domain, found in a number of eukaryotic proteins that cover a wide variety of functions including adaptor/regulatory modules in signal transduction, pre-mRNA processing and cytoskeleton assembly	1.20386	0.102231
FGSG_10101	f_gramin_009501	pfam03302, VSP, Giardia variant-specific surface protein	1.20433	0.00597588
FGSG_03223	f_gramin_003024	pfam00884, Sulfatase, Sulfatase	1.20651	0.0251541
FGSG_06421	f_gramin_006033	pfam07223, DUF1421, Protein of unknown function (DUF1421)	1.21044	0.014737
FGSG_00875	f_gramin_000821	COG1190, LysU, Lysyl-tRNA synthetase (class II)	1.21115	0.00696697
FGSG_09863	f_gramin_009269	COG5056, ARE1, Acyl-CoA cholesterol acyltransferase	1.21331	0.0418606
FGSG_11823	f_gramin_011121	NA	1.21367	0.165438
FGSG_07276	f_gramin_006842	COG4989, COG4989, Predicted oxidoreductase	1.21459	0.0209961
FGSG_02286	f_gramin_002147	cd03202, GST_C_etherase_LigE, GST_C family, Beta etherase LigE subfamily	1.21486	0.0395214
FGSG_07908	f_gramin_007432	COG0667, Tas, Predicted oxidoreductases (related to aryl-alcohol dehydrogenases)	1.21747	0.110599
FGSG_13980	f_gramin_013278	pfam07690, MFS_1, Major Facilitator Superfamily	1.21813	0.22361
FGSG_06230	f_gramin_005846	NA	1.22016	0.0634683
FGSG_05589	f_gramin_005245	cd03232, ABC_PDR_domain2, The pleiotropic drug resistance-like (PDR) family of ATP-binding cassette (ABC) transporters	1.22302	0.027138
FGSG_13109	f_gramin_012407	NA	1.22348	0.149516
FGSG_08519	f_gramin_007999	COG1028, FabG, Dehydrogenases with different specificities (related to short-chain alcohol dehydrogenases)	1.22359	0.0707088
FGSG_13325	f_gramin_012623	cd02435, CCC1, CCC1: This domain is present in the CCC1, an iron and manganese transporter of Saccharomyces cerevisiae	1.22371	0.0413424
FGSG_07460	f_gramin_007016	pfam06519, TolA, TolA protein	1.22967	0.0621517
FGSG_05744	f_gramin_005389	NA	1.23082	0.014737
FGSG_06771	f_gramin_006365	COG1132, MdlB, ABC-type multidrug transport system, ATPase and permease components	1.23158	0.00776666
FGSG_03363	f_gramin_003157	COG1022, FAA1, Long-chain acyl-CoA synthetases (AMP-forming)	1.23178	0.158442
FGSG_09106	f_gramin_008549	COG0598, CorA, Mg2+ and Co2+ transporters	1.23229	0.196365
FGSG_07063	f_gramin_006640	NA	1.23289	0.0379846
FGSG_13430	f_gramin_012728	COG5118, BDP1, Transcription initiation factor TFIIIB, Bdp1 subunit	1.23305	0.201924
FGSG_01042	f_gramin_000977	cd01646, RT_Bac_retron_I, RT_Bac_retron_I: Reverse transcriptases (RTs) in bacterial retrotransposons or retrons	1.23477	0.0425323
FGSG_06792	f_gramin_006386	COG0429, COG0429, Predicted hydrolase of the alpha/beta-hydrolase fold	1.23477	0.0122423
FGSG_06286	f_gramin_005900	cd03586, Pol_IV_kappa, Pol_IV_kappa, a member of the Y-family of DNA polymerases	1.23497	0.0450329
FGSG_07384	f_gramin_006942	pfam08604, Nup153, Nucleoporin Nup153-like	1.23589	0.194285
FGSG_12657	f_gramin_011955	pfam06985, HET, Heterokaryon incompatibility protein (HET)	1.23738	0.045671
FGSG_05292	f_gramin_004959	COG5309, COG5309, Exo-beta-1,3-glucanase	1.23781	0.045039
FGSG_13219	f_gramin_012517	cd01833, XynB_like, SGNH_hydrolase subfamily, similar to Ruminococcus flavefaciens XynB	1.23795	0.0503925
FGSG_01135	f_gramin_001062	COG2007, RPS8A, Ribosomal protein S8E	1.23907	0.0523073
FGSG_13014	f_gramin_012312	pfam05637, Glyco_transf_34, galactosyl transferase GMA12/MNN10 family	1.23936	0.0456043
FGSG_04447	f_gramin_004177	NA	1.2399	0.0192974
FGSG_09729	f_gramin_009144	COG4547, CobT, Cobalamin biosynthesis protein CobT (nicotinate-mononucleotide:5, 6-dimethylbenzimidazole phosphoribosyltransferase)	1.24062	0.253924
FGSG_06716	f_gramin_006314	COG0550, TopA, Topoisomerase IA	1.241	0.0621034
FGSG_04901	f_gramin_004581	pfam04082, Fungal_trans, Fungal specific transcription factor domain	1.24468	0.118766
FGSG_01563	f_gramin_001475	pfam08631, SPO22, Sporulation protein SPO22 like	1.24493	0.0128584
FGSG_03711	f_gramin_003485	pfam00083, Sugar_tr, Sugar (and other) transporter	1.24533	0.027138
FGSG_04024	f_gramin_003774	pfam00389, 2-Hacid_dh, D-isomer specific 2-hydroxyacid dehydrogenase, catalytic domain	1.24767	0.119865
FGSG_05835	f_gramin_005472	pfam08242, Methyltransf_12, Methyltransferase domain	1.25034	0.0488799
FGSG_05107	f_gramin_004779	NA	1.25042	0.0165475
FGSG_07400	f_gramin_006957	smart00577, CPDc, catalytic domain of ctd-like phosphatases;	1.25042	0.0329337
FGSG_07758	f_gramin_007290	COG0604, Qor, NADPH:quinone reductase and related Zn-dependent oxidoreductases	1.25285	0.225332
FGSG_12458	f_gramin_011756	COG0218, COG0218, Predicted GTPase	1.25373	0.0257969
FGSG_08553	f_gramin_008031	pfam00149, Metallophos, Calcineurin-like phosphoesterase	1.25519	0.0138376
FGSG_01045	f_gramin_000980	COG5422, ROM1, RhoGEF, Guanine nucleotide exchange factor for Rho/Rac/Cdc42-like GTPases	1.26052	0.0110066
FGSG_00645	f_gramin_000607	pfam05645, RNA_pol_Rpc82, RNA polymerase III subunit RPC82	1.26211	0.0013393
FGSG_04757	f_gramin_004457	COG1028, FabG, Dehydrogenases with different specificities (related to short-chain alcohol dehydrogenases)	1.26581	0.027015
FGSG_01446	f_gramin_001361	cd00200, WD40, WD40 domain, found in a number of eukaryotic proteins that cover a wide variety of functions including adaptor/regulatory modules in signal transduction, pre-mRNA processing and cytoskeleton assembly	1.26636	0.263689
FGSG_03041	f_gramin_002856	COG0604, Qor, NADPH:quinone reductase and related Zn-dependent oxidoreductases	1.26685	0.0246836
FGSG_03364	f_gramin_003158	pfam00144, Beta-lactamase, Beta-lactamase	1.26718	0.0491469
FGSG_05804	f_gramin_005444	NA	1.26847	0.0338882
FGSG_09790	f_gramin_009203	COG1061, SSL2, DNA or RNA helicases of superfamily II	1.27193	0.00599008
FGSG_01654	f_gramin_001562	pfam01535, PPR, PPR repeat	1.27212	0.00643944
FGSG_04310	f_gramin_004047	COG0464, SpoVK, ATPases of the AAA+ class	1.27716	0.00142747
FGSG_02715	f_gramin_002557	COG1409, Icc, Predicted phosphohydrolases	1.27729	0.0740006
FGSG_13515	f_gramin_012813	pfam00131, Metallothio, Metallothionein	1.27967	0.0217273
FGSG_02290	f_gramin_002151	cd00204, ANK, ankyrin repeats	1.28169	0.0355885
FGSG_13063	f_gramin_012361	cd04717, BAH_polybromo, BAH, or Bromo Adjacent Homology domain, as present in polybromo and yeast RSC1/2	1.28414	0.03825
FGSG_00485	f_gramin_000452	cd00200, WD40, WD40 domain, found in a number of eukaryotic proteins that cover a wide variety of functions including adaptor/regulatory modules in signal transduction, pre-mRNA processing and cytoskeleton assembly	1.28535	0.150891
FGSG_10611	f_gramin_009988	COG0277, GlcD, FAD/FMN-containing dehydrogenases	1.28626	0.0314342
FGSG_05941	f_gramin_005571	NA	1.29056	0.0285854
FGSG_00038	f_gramin_000034	pfam06148, COG2, COG (conserved oligomeric Golgi) complex component, COG2	1.29125	0.0493445
FGSG_11291	f_gramin_010621	COG0491, GloB, Zn-dependent hydrolases, including glyoxylases	1.29255	0.208597
FGSG_04565	f_gramin_004286	pfam06985, HET, Heterokaryon incompatibility protein (HET)	1.29387	0.0888687
FGSG_03321	f_gramin_003116	pfam00884, Sulfatase, Sulfatase	1.30012	0.121046
FGSG_05942	f_gramin_005572	pfam05368, NmrA, NmrA-like family	1.30357	0.0395214
FGSG_02025	f_gramin_001902	COG0488, Uup, ATPase components of ABC transporters with duplicated ATPase domains	1.30572	0.0409234
FGSG_07705	f_gramin_007244	pfam06985, HET, Heterokaryon incompatibility protein (HET)	1.30892	0.31636
FGSG_01084	f_gramin_001015	COG3071, HemY, Uncharacterized enzyme of heme biosynthesis	1.30922	0.0125241
FGSG_12893	f_gramin_012191	pfam00335, Tetraspannin, Tetraspanin family	1.31298	0.0302175
FGSG_05080	f_gramin_004753	pfam00884, Sulfatase, Sulfatase	1.3138	0.0311484
FGSG_05067	f_gramin_004741	COG2706, COG2706, 3-carboxymuconate cyclase	1.31523	0.0334827
FGSG_05995	f_gramin_005621	pfam03154, Atrophin-1, Atrophin-1 family	1.31595	0.0481179
FGSG_12651	f_gramin_011949	COG1972, NupC, Nucleoside permease	1.3204	0.166114
FGSG_00054	f_gramin_000048	COG1028, FabG, Dehydrogenases with different specificities (related to short-chain alcohol dehydrogenases)	1.32043	0.0390923
FGSG_06562	f_gramin_006170	pfam03169, OPT, OPT oligopeptide transporter protein	1.32275	0.0324301
FGSG_11947	f_gramin_011245	pfam06772, LtrA, Bacterial low temperature requirement A protein (LtrA)	1.32338	0.0356021
FGSG_04251	f_gramin_003989	COG0300, DltE, Short-chain dehydrogenases of various substrate specificities	1.32599	0.0132883
FGSG_02963	f_gramin_002784	pfam00209, SNF, Sodium:neurotransmitter symporter family	1.32756	0.0416634
FGSG_13376	f_gramin_012674	NA	1.33022	0.0683936
FGSG_11376	f_gramin_010700	COG0697, RhaT, Permeases of the drug/metabolite transporter (DMT) superfamily	1.33034	0.0514844
FGSG_02664	f_gramin_002507	COG1217, TypA, Predicted membrane GTPase involved in stress response	1.33101	0.00390548
FGSG_05319	f_gramin_004984	NA	1.33331	0.00646544
FGSG_01531	f_gramin_001443	cd02809, alpha_hydroxyacid_oxid_FMN, Family of homologous FMN-dependent alpha-hydroxyacid oxidizing enzymes	1.33466	0.052938
FGSG_06989	f_gramin_006568	pfam05057, DUF676, Putative serine esterase (DUF676)	1.33686	0.0556809
FGSG_07457	f_gramin_007013	pfam05890, Ebp2, Eukaryotic rRNA processing protein EBP2	1.34262	0.0325726
FGSG_11776	f_gramin_011074	NA	1.34303	0.0167911
FGSG_06216	f_gramin_005832	NA	1.34376	0.0338182
FGSG_02312	f_gramin_002172	pfam00083, Sugar_tr, Sugar (and other) transporter	1.3453	0.00601178
FGSG_07452	f_gramin_007008	pfam02029, Caldesmon, Caldesmon	1.34718	0.00898694
FGSG_02515	f_gramin_002365	pfam03251, Tymo_45kd_70kd, Tymovirus 45/70Kd protein	1.34728	0.11106
FGSG_10987	f_gramin_010341	NA	1.34752	0.00868968
FGSG_12326	f_gramin_011624	pfam00561, Abhydrolase_1, alpha/beta hydrolase fold	1.34863	0.0055335
FGSG_02367	f_gramin_002225	pfam00067, p450, Cytochrome P450	1.35221	0.0379572
FGSG_10609	f_gramin_009987	COG0277, GlcD, FAD/FMN-containing dehydrogenases	1.35578	0.0214252
FGSG_04089	f_gramin_003834	pfam03251, Tymo_45kd_70kd, Tymovirus 45/70Kd protein	1.35709	0.0251831
FGSG_03400	f_gramin_003192	pfam05109, Herpes_BLLF1, Herpes virus major outer envelope glycoprotein (BLLF1)	1.36088	0.0186446
FGSG_10490	f_gramin_009872	COG0598, CorA, Mg2+ and Co2+ transporters	1.36419	0.014737
FGSG_00449	f_gramin_000416	cd00200, WD40, WD40 domain, found in a number of eukaryotic proteins that cover a wide variety of functions including adaptor/regulatory modules in signal transduction, pre-mRNA processing and cytoskeleton assembly	1.3642	0.100638
FGSG_11385	f_gramin_010707	NA	1.36997	0.146147
FGSG_13073	f_gramin_012371	pfam04031, Las1, Las1-like	1.36998	0.0170975
FGSG_00336	f_gramin_000306	COG1186, PrfB, Protein chain release factor B	1.37863	0.0133062
FGSG_04291	f_gramin_004028	COG0086, RpoC, DNA-directed RNA polymerase, beta' subunit/160 kD subunit	1.3806	0.00646544
FGSG_02443	f_gramin_002297	NA	1.38167	0.00803359
FGSG_02319	f_gramin_002179	COG1914, MntH, Mn2+ and Fe2+ transporters of the NRAMP family	1.38591	0.0548944
FGSG_02552	f_gramin_002400	NA	1.38608	0.0632074
FGSG_08076	f_gramin_007589	NA	1.38926	0.214621
FGSG_02892	f_gramin_002719	COG1028, FabG, Dehydrogenases with different specificities (related to short-chain alcohol dehydrogenases)	1.3906	0.0754134
FGSG_04028	f_gramin_003777	COG1201, Lhr, Lhr-like helicases	1.39161	0.0888858
FGSG_05743	f_gramin_005388	COG0596, MhpC, Predicted hydrolases or acyltransferases (alpha/beta hydrolase superfamily)	1.3959	0.0123868
FGSG_02569	f_gramin_002417	pfam00860, Xan_ur_permease, Permease family	1.39622	0.0134079
FGSG_13887	f_gramin_013185	pfam06934, CTI, Fatty acid cis/trans isomerase (CTI)	1.39695	0.00516869
FGSG_02901	f_gramin_002727	pfam00884, Sulfatase, Sulfatase	1.39731	0.210926
FGSG_08632	f_gramin_008106	NA	1.39979	0.0688937
FGSG_00873	f_gramin_000819	COG3663, Mug, G:T/U mismatch-specific DNA glycosylase	1.39992	0.020118
FGSG_02800	f_gramin_002636	COG1112, COG1112, Superfamily I DNA and RNA helicases and helicase subunits	1.40155	0.0222342
FGSG_09799	f_gramin_009211	COG4913, COG4913, Uncharacterized protein conserved in bacteria	1.40415	0.0203382
FGSG_05624	f_gramin_005279	pfam04724, Glyco_transf_17, Glycosyltransferase family 17	1.40695	0.068558
FGSG_05974	f_gramin_005603	pfam00924, MS_channel, Mechanosensitive ion channel	1.40709	0.21327
FGSG_07843	f_gramin_007371	pfam07223, DUF1421, Protein of unknown function (DUF1421)	1.40753	0.104922
FGSG_04392	f_gramin_004124	COG0724, COG0724, RNA-binding proteins (RRM domain)	1.40854	0.00822365
FGSG_11464	f_gramin_010778	pfam04750, Far-17a_AIG1, FAR-17a/AIG1-like protein	1.41151	0.0269248
FGSG_02786	f_gramin_002622	COG1132, MdlB, ABC-type multidrug transport system, ATPase and permease components	1.42134	0.0473825
FGSG_12820	f_gramin_012118	pfam04621, ETS_PEA3_N, PEA3 subfamily ETS-domain transcription factor N terminal domain	1.4236	0.148314
FGSG_01450	f_gramin_001365	pfam04847, Calcipressin, Calcipressin	1.43187	0.0125652
FGSG_05789	f_gramin_005429	smart00066, GAL4, GAL4-like Zn(II)2Cys6 (or C6 zinc) binuclear cluster DNA-binding domain	1.43601	0.0338882
FGSG_03579	f_gramin_003360	COG4221, COG4221, Short-chain alcohol dehydrogenase of unknown specificity	1.43653	0.0442451
FGSG_04367	f_gramin_004101	NA	1.43755	0.045671
FGSG_02785	f_gramin_002621	COG0484, DnaJ, DnaJ-class molecular chaperone with C-terminal Zn finger domain	1.44206	0.0133062
FGSG_04050	f_gramin_003799	COG2319, COG2319, FOG: WD40 repeat	1.44209	0.0338882
FGSG_05502	f_gramin_005160	pfam05178, Krr1, Krr1 family	1.44554	0.0134079
FGSG_07297	f_gramin_006861	pfam00149, Metallophos, Calcineurin-like phosphoesterase	1.44586	0.015268
FGSG_05208	f_gramin_004878	COG1196, Smc, Chromosome segregation ATPases	1.4464	0.0153593
FGSG_06340	f_gramin_005953	pfam03813, Nrap, Nrap protein	1.45141	0.0849228
FGSG_00961	f_gramin_000903	COG0513, SrmB, Superfamily II DNA and RNA helicases	1.45201	0.10226
FGSG_11241	f_gramin_010576	COG0248, GppA, Exopolyphosphatase	1.45286	0.0267011
FGSG_00125	f_gramin_000113	NA	1.45482	0.0264342
FGSG_01664	f_gramin_001572	pfam00646, F-box, F-box domain	1.45746	0.0182371
FGSG_06863	f_gramin_006450	cd02801, DUS_like_FMN, Dihydrouridine synthase-like (DUS-like) FMN-binding domain	1.45848	0.0211014
FGSG_09698	f_gramin_009116	COG1520, COG1520, FOG: WD40-like repeat	1.45919	0.0311484
FGSG_06821	f_gramin_006414	cd00200, WD40, WD40 domain, found in a number of eukaryotic proteins that cover a wide variety of functions including adaptor/regulatory modules in signal transduction, pre-mRNA processing and cytoskeleton assembly	1.45922	0.0485403
FGSG_02333	f_gramin_002193	pfam04449, Fimbrial_CS1, CS1 type fimbrial major subunit	1.46357	0.00326779
FGSG_13623	f_gramin_012921	pfam03910, Adeno_PV, Adenovirus minor core protein PV	1.46401	0.0656502
FGSG_11235	f_gramin_010571	pfam07271, Cytadhesin_P30, Cytadhesin P30/P32	1.46421	0.036975
FGSG_11603	f_gramin_010906	cd00200, WD40, WD40 domain, found in a number of eukaryotic proteins that cover a wide variety of functions including adaptor/regulatory modules in signal transduction, pre-mRNA processing and cytoskeleton assembly	1.46577	0.127431
FGSG_03399	f_gramin_003191	cd04476, RPA1_DBD_C, RPA1_DBD_C: A subfamily of OB folds corresponding to the C-terminal OB fold, the ssDNA-binding domain (DBD)-C, of human RPA1 (also called RPA70)	1.46629	0.0102864
FGSG_13154	f_gramin_012452	NA	1.46676	0.0153018
FGSG_06424	f_gramin_006036	pfam07263, DMP1, Dentin matrix protein 1 (DMP1)	1.4699	0.0416002
FGSG_06211	f_gramin_005827	COG0464, SpoVK, ATPases of the AAA+ class	1.47182	0.00225214
FGSG_05849	f_gramin_005485	COG1196, Smc, Chromosome segregation ATPases	1.47743	0.182631
FGSG_03284	f_gramin_003081	pfam00069, Pkinase, Protein kinase domain	1.47848	0.0238734
FGSG_11196	f_gramin_010538	COG0596, MhpC, Predicted hydrolases or acyltransferases (alpha/beta hydrolase superfamily)	1.47998	0.0387934
FGSG_01592	f_gramin_001503	pfam05793, TFIIF_alpha, Transcription initiation factor IIF, alpha subunit (TFIIF-alpha)	1.4815	0.0389553
FGSG_04163	f_gramin_003904	COG3391, COG3391, Uncharacterized conserved protein	1.48339	0.186134
FGSG_06324	f_gramin_005937	smart00066, GAL4, GAL4-like Zn(II)2Cys6 (or C6 zinc) binuclear cluster DNA-binding domain	1.48429	0.0178965
FGSG_06371	f_gramin_005983	pfam07690, MFS_1, Major Facilitator Superfamily	1.48552	0.0955254
FGSG_06791	f_gramin_006385	pfam06495, Transformer, Fruit fly transformer protein	1.48903	0.0698541
FGSG_05369	f_gramin_005033	COG1184, GCD2, Translation initiation factor 2B subunit, eIF-2B alpha/beta/delta family	1.48978	0.0416862
FGSG_08391	f_gramin_007878	pfam08242, Methyltransf_12, Methyltransferase domain	1.49284	0.0154258
FGSG_13984	f_gramin_013282	COG0596, MhpC, Predicted hydrolases or acyltransferases (alpha/beta hydrolase superfamily)	1.49553	0.059583
FGSG_09501	f_gramin_008930	NA	1.49841	0.0253908
FGSG_12765	f_gramin_012063	NA	1.49881	0.0286898
FGSG_07576	f_gramin_007125	COG0654, UbiH, 2-polyprenyl-6-methoxyphenol hydroxylase and related FAD-dependent oxidoreductases	1.50633	0.300085
FGSG_03034	f_gramin_002850	COG2303, BetA, Choline dehydrogenase and related flavoproteins	1.50711	0.0506768
FGSG_00944	f_gramin_000888	COG2064, TadC, Flp pilus assembly protein TadC	1.50747	0.0142446
FGSG_08570	f_gramin_008047	pfam04479, RTA1, RTA1 like protein	1.51061	0.0116221
FGSG_12375	f_gramin_011673	pfam06985, HET, Heterokaryon incompatibility protein (HET)	1.51095	0.0669776
FGSG_09608	f_gramin_009033	COG1274, PckA, Phosphoenolpyruvate carboxykinase (GTP)	1.51394	0.015268
FGSG_02840	f_gramin_002673	pfam01456, Mucin, Mucin-like glycoprotein	1.51808	0.0180794
FGSG_03359	f_gramin_003153	pfam06873, SerH, Cell surface immobilisation antigen SerH	1.52186	0.145699
FGSG_13797	f_gramin_013095	pfam00067, p450, Cytochrome P450	1.52228	0.0804618
FGSG_08292	f_gramin_007786	pfam03154, Atrophin-1, Atrophin-1 family	1.52308	0.0297645
FGSG_04175	f_gramin_003916	pfam05887, Trypan_PARP, Procyclic acidic repetitive protein (PARP)	1.52583	0.043733
FGSG_08709	f_gramin_008179	COG0661, AarF, Predicted unusual protein kinase	1.52661	0.00790693
FGSG_13354	f_gramin_012652	pfam08702, Fib_alpha, Fibrinogen alpha chain	1.52828	0.015268
FGSG_03498	f_gramin_003282	pfam00067, p450, Cytochrome P450	1.52938	0.0122423
FGSG_06724	f_gramin_006322	pfam04931, DNA_pol_phi, DNA polymerase phi	1.53052	0.0439021
FGSG_05691	f_gramin_005341	cd00204, ANK, ankyrin repeats	1.53126	0.0381107
FGSG_04614	f_gramin_004329	pfam01456, Mucin, Mucin-like glycoprotein	1.53671	0.045671
FGSG_02199	f_gramin_002068	cd00204, ANK, ankyrin repeats	1.54053	0.014737
FGSG_04138	f_gramin_003880	NA	1.54144	0.0644774
FGSG_10006	f_gramin_009408	COG5048, COG5048, FOG: Zn-finger	1.5417	0.0866767
FGSG_11234	f_gramin_010570	COG0553, HepA, Superfamily II DNA/RNA helicases, SNF2 family	1.54271	0.0114692
FGSG_01626	f_gramin_001534	pfam04484, DUF566, Family of unknown function (DUF566)	1.54677	0.0338254
FGSG_00270	f_gramin_000241	cd00200, WD40, WD40 domain, found in a number of eukaryotic proteins that cover a wide variety of functions including adaptor/regulatory modules in signal transduction, pre-mRNA processing and cytoskeleton assembly	1.54739	0.00599008
FGSG_13040	f_gramin_012338	COG3064, TolA, Membrane protein involved in colicin uptake	1.55211	0.00403647
FGSG_11100	f_gramin_010447	COG0654, UbiH, 2-polyprenyl-6-methoxyphenol hydroxylase and related FAD-dependent oxidoreductases	1.5552	0.0528781
FGSG_00974	f_gramin_000915	pfam03154, Atrophin-1, Atrophin-1 family	1.55912	0.0552496
FGSG_12361	f_gramin_011659	COG4995, COG4995, Uncharacterized protein conserved in bacteria	1.55932	0.0272967
FGSG_07160	f_gramin_006731	pfam01284, MARVEL, Membrane-associating domain	1.55985	0.036975
FGSG_11271	f_gramin_010602	pfam04082, Fungal_trans, Fungal specific transcription factor domain	1.56344	0.0359427
FGSG_06925	f_gramin_006508	COG5543, COG5543, Uncharacterized conserved protein	1.56625	0.0163918
FGSG_13552	f_gramin_012850	cd00296, SIR2, SIR2 superfamily of proteins includes silent information regulator 2 (Sir2) enzymes which catalyze NAD+-dependent protein/histone deacetylation, where the acetyl group from the lysine epsilon-amino group is transferred to the ADP-ribose moiety of NAD+, producing nicotinamide and the novel metabolite O-acetyl-ADP-ribose	1.5705	0.0540293
FGSG_07386	f_gramin_006943	pfam07223, DUF1421, Protein of unknown function (DUF1421)	1.57254	0.0589799
FGSG_10513	f_gramin_009895	smart00714, LITAF, Possible membrane-associated motif in LPS-induced tumor necrosis factor alpha factor (LITAF), also known as PIG7, and other animal proteins	1.57281	0.00390548
FGSG_02733	f_gramin_002571	pfam04484, DUF566, Family of unknown function (DUF566)	1.57623	0.0659861
FGSG_08295	f_gramin_007789	COG2244, RfbX, Membrane protein involved in the export of O-antigen and teichoic acid	1.57887	0.0583776
FGSG_08660	f_gramin_008133	pfam01544, CorA, CorA-like Mg2+ transporter protein	1.5793	0.00716797
FGSG_04177	f_gramin_003918	pfam00004, AAA, ATPase family associated with various cellular activities (AAA)	1.58399	0.0637757
FGSG_05813	f_gramin_005452	pfam04366, DUF500, Family of unknown function (DUF500)	1.59213	0.00837656
FGSG_03631	f_gramin_003407	COG4282, SMI1, Protein involved in beta-1,3-glucan synthesis	1.5924	0.0316149
FGSG_06788	f_gramin_006382	cd00200, WD40, WD40 domain, found in a number of eukaryotic proteins that cover a wide variety of functions including adaptor/regulatory modules in signal transduction, pre-mRNA processing and cytoskeleton assembly	1.59536	0.0458247
FGSG_04226	f_gramin_003965	pfam03302, VSP, Giardia variant-specific surface protein	1.59558	0.0389553
FGSG_11542	f_gramin_010850	COG4230, COG4230, Delta 1-pyrroline-5-carboxylate dehydrogenase	1.59599	0.0110066
FGSG_03650	f_gramin_003426	pfam03747, ADP_ribosyl_GH, ADP-ribosylglycohydrolase	1.59858	0.0954627
FGSG_09621	f_gramin_009046	smart00338, BRLZ, basic region leucin zipper;	1.59907	0.0577607
FGSG_01038	f_gramin_000973	pfam00153, Mito_carr, Mitochondrial carrier protein	1.60409	0.0723489
FGSG_09740	f_gramin_009155	COG0513, SrmB, Superfamily II DNA and RNA helicases	1.60734	0.0340283
FGSG_09924	f_gramin_009329	COG0012, COG0012, Predicted GTPase, probable translation factor	1.61023	0.014114
FGSG_01656	f_gramin_001564	COG1204, COG1204, Superfamily II helicase	1.61326	0.0338882
FGSG_11102	f_gramin_010449	COG0596, MhpC, Predicted hydrolases or acyltransferases (alpha/beta hydrolase superfamily)	1.61715	0.0814281
FGSG_07968	f_gramin_007489	pfam04479, RTA1, RTA1 like protein	1.62444	0.0824826
FGSG_03373	f_gramin_003167	COG2303, BetA, Choline dehydrogenase and related flavoproteins	1.62963	0.124395
FGSG_05686	f_gramin_005337	COG5638, COG5638, Uncharacterized conserved protein	1.63115	0.045181
FGSG_04380	f_gramin_004114	COG5099, COG5099, RNA-binding protein of the Puf family, translational repressor	1.63355	0.04762
FGSG_11950	f_gramin_011248	NA	1.63563	0.130031
FGSG_03051	f_gramin_002866	NA	1.63599	0.00142747
FGSG_06802	f_gramin_006396	cd00200, WD40, WD40 domain, found in a number of eukaryotic proteins that cover a wide variety of functions including adaptor/regulatory modules in signal transduction, pre-mRNA processing and cytoskeleton assembly	1.63984	0.0172398
FGSG_10014	f_gramin_009416	NA	1.64009	0.0203908
FGSG_08272	f_gramin_007767	cd01466, vWA_C3HC4_type, VWA C3HC4-type: Von Willebrand factor type A (vWA) domain was originally found in the blood coagulation protein von Willebrand factor (vWF)	1.64073	0.033753
FGSG_10325	f_gramin_009715	pfam05368, NmrA, NmrA-like family	1.64142	0.202043
FGSG_02844	f_gramin_002677	COG3090, DctM, TRAP-type C4-dicarboxylate transport system, small permease component	1.64545	0.0154036
FGSG_06870	f_gramin_006457	cd01994, Alpha_ANH_like_IV, This is a subfamily of Adenine nucleotide alpha hydrolases superfamily.Adeninosine nucleotide alpha hydrolases superfamily includes N type ATP PPases and ATP sulphurylases	1.64954	0.0121203
FGSG_04055	f_gramin_003804	pfam00324, AA_permease, Amino acid permease	1.65558	0.0119696
FGSG_11976	f_gramin_011274	pfam04189, Gcd10p, Gcd10p family	1.6625	0.00863365
FGSG_10156	f_gramin_009554	COG0724, COG0724, RNA-binding proteins (RRM domain)	1.6664	0.00474715
FGSG_03401	f_gramin_003193	NA	1.66693	0.0122423
FGSG_00513	f_gramin_000479	cd00919, Heme_Cu_Oxidase_I, Heme-copper oxidase subunit I	1.67272	0.00756838
FGSG_11240	f_gramin_010575	cd03232, ABC_PDR_domain2, The pleiotropic drug resistance-like (PDR) family of ATP-binding cassette (ABC) transporters	1.67357	0.00985464
FGSG_03714	f_gramin_003487	pfam03663, Glyco_hydro_76, Glycosyl hydrolase family 76	1.67645	0.0442451
FGSG_09791	f_gramin_009204	smart00717, SANT, SANT SWI3, ADA2, N-CoR and TFIIIB'' DNA-binding domains;	1.67662	0.00390548
FGSG_00732	f_gramin_000687	COG1444, COG1444, Predicted P-loop ATPase fused to an acetyltransferase	1.67816	0.0359427
FGSG_05951	f_gramin_005581	COG3087, FtsN, Cell division protein	1.68114	0.01335
FGSG_09107	f_gramin_008550	cd00204, ANK, ankyrin repeats	1.68251	0.0908871
FGSG_01545	f_gramin_001457	pfam07717, DUF1605, Domain of unknown function (DUF1605)	1.68974	0.0180109
FGSG_09675	f_gramin_009094	pfam05730, CFEM, CFEM domain	1.69659	0.0937529
FGSG_08312	f_gramin_007805	cd03232, ABC_PDR_domain2, The pleiotropic drug resistance-like (PDR) family of ATP-binding cassette (ABC) transporters	1.69691	0.00174438
FGSG_02752	f_gramin_002589	COG0513, SrmB, Superfamily II DNA and RNA helicases	1.70085	0.0528781
FGSG_00897	f_gramin_000841	pfam07350, DUF1479, Protein of unknown function (DUF1479)	1.70201	0.0621034
FGSG_05231	f_gramin_004900	pfam04484, DUF566, Family of unknown function (DUF566)	1.70218	0.00148144
FGSG_13574	f_gramin_012872	NA	1.70318	0.0118834
FGSG_07744	f_gramin_007277	COG0598, CorA, Mg2+ and Co2+ transporters	1.70699	0.0658145
FGSG_01391	f_gramin_001310	cd04170, EF-G_bact, Elongation factor G (EF-G) subfamily	1.71154	0.0360436
FGSG_13681	f_gramin_012979	NA	1.71328	0.0128584
FGSG_06101	f_gramin_005722	COG1643, HrpA, HrpA-like helicases	1.71429	0.0655888
FGSG_10994	f_gramin_010347	COG0666, Arp, FOG: Ankyrin repeat	1.71452	0.118555
FGSG_03031	f_gramin_002847	COG3949, COG3949, Uncharacterized membrane protein	1.71915	0.121178
FGSG_10598	f_gramin_009976	pfam03154, Atrophin-1, Atrophin-1 family	1.72071	0.00292699
FGSG_01105	f_gramin_001034	pfam05793, TFIIF_alpha, Transcription initiation factor IIF, alpha subunit (TFIIF-alpha)	1.72385	0.0153593
FGSG_11344	f_gramin_010672	pfam08241, Methyltransf_11, Methyltransferase domain	1.72784	0.0378259
FGSG_05026	f_gramin_004702	pfam02902, Peptidase_C48, Ulp1 protease family, C-terminal catalytic domain	1.72816	0.0535922
FGSG_04656	f_gramin_004369	pfam00144, Beta-lactamase, Beta-lactamase	1.74063	0.00195264
FGSG_06149	f_gramin_005769	pfam00225, Kinesin, Kinesin motor domain	1.74085	0.0214748
FGSG_10081	f_gramin_009482	COG1835, COG1835, Predicted acyltransferases	1.74582	0.0122324
FGSG_05556	f_gramin_005214	pfam04000, Sas10_Utp3, Sas10/Utp3 family	1.75619	0.0379736
FGSG_03218	f_gramin_003019	cd03144, GATase1_ScBLP_like, Type 1 glutamine amidotransferase (GATase1)-like domain found in proteins similar to Saccharomyces cerevisiae biotin-apoprotein ligase (ScBLP)	1.75621	0.0312037
FGSG_03004	f_gramin_002822	pfam06985, HET, Heterokaryon incompatibility protein (HET)	1.75834	0.0244228
FGSG_13722	f_gramin_013020	NA	1.75938	0.00756838
FGSG_13489	f_gramin_012787	pfam09273, Rubis-subs-bind, Rubisco LSMT substrate-binding	1.76092	0.00646544
FGSG_09356	f_gramin_008791	NA	1.76377	0.0476481
FGSG_13952	f_gramin_013250	pfam06954, Resistin, Resistin	1.76712	0.0990132
FGSG_13828	f_gramin_013126	pfam04082, Fungal_trans, Fungal specific transcription factor domain	1.7736	0.0497459
FGSG_02698	f_gramin_002541	COG5039, COG5039, Exopolysaccharide biosynthesis protein	1.77681	0.0719738
FGSG_01357	f_gramin_001278	cd00269, DEXHc, DEXH-box helicases	1.77884	0.014737
FGSG_13033	f_gramin_012331	pfam04147, Nop14, Nop14-like family	1.77924	0.00377982
FGSG_07596	f_gramin_007144	pfam00067, p450, Cytochrome P450	1.78204	0.00755431
FGSG_04755	f_gramin_004455	cd02803, OYE_like_FMN_family, Old yellow enzyme (OYE)-like FMN binding domain	1.78878	0.0458247
FGSG_04504	f_gramin_004231	pfam00149, Metallophos, Calcineurin-like phosphoesterase	1.79476	0.0251541
FGSG_03566	f_gramin_003348	pfam05020, zf-NPL4, NPL4 family, putative zinc binding region	1.79878	0.0302317
FGSG_12993	f_gramin_012291	pfam02779, Transket_pyr, Transketolase, pyrimidine binding domain	1.80341	0.0304369
FGSG_10857	f_gramin_010216	cd04514, Taspase1_like, Taspase1_like domains	1.80352	0.0539457
FGSG_05465	f_gramin_005126	COG5117, NOC3, Protein involved in the nuclear export of pre-ribosomes	1.80514	0.0321706
FGSG_06840	f_gramin_006430	pfam02373, JmjC, JmjC domain	1.808	0.0020629
FGSG_05362	f_gramin_005027	NA	1.81754	0.0221032
FGSG_06420	f_gramin_006032	cd00180, S_TKc, Serine/Threonine protein kinases, catalytic domain	1.82776	0.00646544
FGSG_09742	f_gramin_009157	COG3794, PetE, Plastocyanin	1.83363	0.0365629
FGSG_11399	f_gramin_010720	pfam01565, FAD_binding_4, FAD binding domain	1.84152	0.0387934
FGSG_12295	f_gramin_011593	pfam07698, 7TM-7TMR_HD, 7TM receptor with intracellular HD hydrolase	1.8456	0.0115595
FGSG_03293	f_gramin_003089	COG0673, MviM, Predicted dehydrogenases and related proteins	1.84589	0.0267011
FGSG_09287	f_gramin_008726	pfam03169, OPT, OPT oligopeptide transporter protein	1.84644	0.232011
FGSG_13181	f_gramin_012479	cd01841, NnaC_like, NnaC (CMP-NeuNAc synthetase) _like subfamily of SGNH_hydrolases, a diverse family of lipases and esterases	1.84737	0.0105548
FGSG_13875	f_gramin_013173	pfam00743, FMO-like, Flavin-binding monooxygenase-like	1.84874	0.0810712
FGSG_08308	f_gramin_007801	COG1132, MdlB, ABC-type multidrug transport system, ATPase and permease components	1.85283	0.00177679
FGSG_07379	f_gramin_006937	cd00200, WD40, WD40 domain, found in a number of eukaryotic proteins that cover a wide variety of functions including adaptor/regulatory modules in signal transduction, pre-mRNA processing and cytoskeleton assembly	1.85803	0.0147164
FGSG_13742	f_gramin_013040	COG1028, FabG, Dehydrogenases with different specificities (related to short-chain alcohol dehydrogenases)	1.85891	0.0321706
FGSG_05081	f_gramin_004754	cd00200, WD40, WD40 domain, found in a number of eukaryotic proteins that cover a wide variety of functions including adaptor/regulatory modules in signal transduction, pre-mRNA processing and cytoskeleton assembly	1.86043	0.0283127
FGSG_00973	f_gramin_000914	NA	1.8696	0.147431
FGSG_00212	f_gramin_000189	NA	1.87585	0.00818771
FGSG_06423	f_gramin_006035	NA	1.88647	0.0329337
FGSG_03489	f_gramin_003274	NA	1.88968	0.0514844
FGSG_01650	f_gramin_001558	pfam03835, Rad4, DNA repair protein Rad4	1.89373	0.00376314
FGSG_05698	f_gramin_005348	cd00200, WD40, WD40 domain, found in a number of eukaryotic proteins that cover a wide variety of functions including adaptor/regulatory modules in signal transduction, pre-mRNA processing and cytoskeleton assembly	1.89706	0.0321706
FGSG_12497	f_gramin_011795	pfam06985, HET, Heterokaryon incompatibility protein (HET)	1.89946	0.0128128
FGSG_05725	f_gramin_005372	pfam01921, tRNA-synt_1f, tRNA synthetases class I (K)	1.90365	0.0116461
FGSG_02582	f_gramin_002430	smart00256, FBOX, A Receptor for Ubiquitination Targets;	1.90731	0.0630634
FGSG_10507	f_gramin_009889	pfam05705, DUF829, Eukaryotic protein of unknown function (DUF829)	1.91349	0.0128584
FGSG_05790	f_gramin_005430	COG2910, COG2910, Putative NADH-flavin reductase	1.91394	0.045671
FGSG_00184	f_gramin_000165	cd00413, Glyco_hydrolase_16, The O-Glycosyl hydrolases are a widespread group of enzymes that hydrolyse the glycosidic bond between two or more carbohydrates, or between a carbohydrate and a non-carbohydrate moiety	1.91662	0.0163617
FGSG_02255	f_gramin_002119	cd00118, LysM, Lysin domain, found in a variety of enzymes involved in bacterial cell wall degradation	1.91824	0.0163918
FGSG_09609	f_gramin_009034	NA	1.92149	0.00505473
FGSG_10517	f_gramin_009899	COG5189, SFP1, Putative transcriptional repressor regulating G2/M transition	1.94347	0.0412798
FGSG_10236	f_gramin_009631	COG4123, COG4123, Predicted O-methyltransferase	1.94544	0.00599008
FGSG_11165	f_gramin_010508	NA	1.95694	0.00177679
FGSG_04548	f_gramin_004271	COG5422, ROM1, RhoGEF, Guanine nucleotide exchange factor for Rho/Rac/Cdc42-like GTPases	1.95791	0.0314843
FGSG_03032	f_gramin_002848	COG1132, MdlB, ABC-type multidrug transport system, ATPase and permease components	1.9704	0.0962274
FGSG_04435	f_gramin_004165	COG1408, COG1408, Predicted phosphohydrolases	1.97256	0.00430177
FGSG_03651	f_gramin_003427	COG0451, WcaG, Nucleoside-diphosphate-sugar epimerases	1.97277	0.046805
FGSG_13149	f_gramin_012447	NA	1.9744	0.0546096
FGSG_04188	f_gramin_003929	pfam07690, MFS_1, Major Facilitator Superfamily	1.97526	0.0289067
FGSG_00453	f_gramin_000420	COG1178, ThiP, ABC-type Fe3+ transport system, permease component	1.97866	0.0416552
FGSG_07777	f_gramin_007309	pfam00109, ketoacyl-synt, Beta-ketoacyl synthase, N-terminal domain	1.99041	0.0314843
FGSG_05752	f_gramin_005397	NA	1.99089	0.00417913
FGSG_03319	f_gramin_003115	COG0464, SpoVK, ATPases of the AAA+ class	1.99164	0.0576273
FGSG_01583	f_gramin_001494	pfam00067, p450, Cytochrome P450	1.99365	0.032755
FGSG_07655	f_gramin_007200	COG1294, AppB, Cytochrome bd-type quinol oxidase, subunit 2	1.9995	0.0414726
FGSG_10150	f_gramin_009549	pfam03772, Competence, Competence protein	2.00264	0.0153593
FGSG_00451	f_gramin_000418	cd00687, Terpene_cyclase_nonplant_C1, NonPlant Terpene Cyclases, Class 1 (C1)	2.00479	0.0118834
FGSG_08830	f_gramin_008292	cd03232, ABC_PDR_domain2, The pleiotropic drug resistance-like (PDR) family of ATP-binding cassette (ABC) transporters	2.00558	0.00390548
FGSG_05940	f_gramin_005570	pfam00004, AAA, ATPase family associated with various cellular activities (AAA)	2.0136	0.0203908
FGSG_11782	f_gramin_011080	pfam04931, DNA_pol_phi, DNA polymerase phi	2.01368	0.0146399
FGSG_06399	f_gramin_006011	pfam04484, DUF566, Family of unknown function (DUF566)	2.01663	0.00236656
FGSG_04603	f_gramin_004318	cd03124, alpha_CA_prokaryotic_like, Carbonic anhydrase alpha, prokaryotic-like subfamily	2.02974	0.169912
FGSG_02754	f_gramin_002591	pfam00583, Acetyltransf_1, Acetyltransferase (GNAT) family	2.05561	0.030808
FGSG_09622	f_gramin_009047	cd00162, RING, RING-finger (Really Interesting New Gene) domain, a specialized type of Zn-finger of 40 to 60 residues that binds two atoms of zinc	2.05864	0.0204637
FGSG_12795	f_gramin_012093	pfam04479, RTA1, RTA1 like protein	2.07407	0.131943
FGSG_10764	f_gramin_010127	cd03024, DsbA_FrnE, DsbA family, FrnE subfamily	2.07976	0.00169137
FGSG_06730	f_gramin_006327	pfam05956, APC_basic, APC basic domain	2.08682	0.0150743
FGSG_02213	f_gramin_002080	COG4907, COG4907, Predicted membrane protein	2.08941	0.0436606
FGSG_09464	f_gramin_008894	smart00066, GAL4, GAL4-like Zn(II)2Cys6 (or C6 zinc) binuclear cluster DNA-binding domain	2.09125	0.00756838
FGSG_01742	f_gramin_001639	COG0667, Tas, Predicted oxidoreductases (related to aryl-alcohol dehydrogenases)	2.11331	0.0483067
FGSG_11202	f_gramin_010542	cd00071, GMPK, Guanosine monophosphate kinase (GMPK, EC 2.7.4.8), also known as guanylate kinase (GKase), catalyzes the reversible phosphoryl transfer from adenosine triphosphate (ATP) to guanosine monophosphate (GMP) to yield adenosine diphosphate (ADP) and guanosine diphosphate (GDP)	2.11898	0.00646544
FGSG_02254	f_gramin_002118	NA	2.13295	0.0396306
FGSG_01651	f_gramin_001559	COG1392, COG1392, Phosphate transport regulator (distant homolog of PhoU)	2.13575	0.00124944
FGSG_09022	f_gramin_008470	COG1202, COG1202, Superfamily II helicase, archaea-specific	2.14321	0.00124944
FGSG_05084	f_gramin_004757	pfam00190, Cupin_1, Cupin	2.14974	0.0110524
FGSG_10882	f_gramin_010241	COG0464, SpoVK, ATPases of the AAA+ class	2.14987	0.00225214
FGSG_02643	f_gramin_002487	pfam03251, Tymo_45kd_70kd, Tymovirus 45/70Kd protein	2.15696	0.0134079
FGSG_07055	f_gramin_006632	cd00200, WD40, WD40 domain, found in a number of eukaryotic proteins that cover a wide variety of functions including adaptor/regulatory modules in signal transduction, pre-mRNA processing and cytoskeleton assembly	2.16391	0.0269248
FGSG_03546	f_gramin_003328	COG1250, FadB, 3-hydroxyacyl-CoA dehydrogenase	2.16565	0.0353593
FGSG_07300	f_gramin_006864	COG3673, COG3673, Uncharacterized conserved protein	2.166	0.0134079
FGSG_03611	f_gramin_003391	pfam05368, NmrA, NmrA-like family	2.17356	0.00614479
FGSG_00895	f_gramin_000839	COG0277, GlcD, FAD/FMN-containing dehydrogenases	2.1736	0.0866767
FGSG_06271	f_gramin_005886	NA	2.1812	0.0367885
FGSG_05945	f_gramin_005575	pfam08457, Sfi1, Sfi1 spindle body protein	2.19329	0.00120432
FGSG_12910	f_gramin_012208	NA	2.19582	0.0389553
FGSG_09620	f_gramin_009045	NA	2.20656	0.0041176
FGSG_12192	f_gramin_011490	pfam08648, DUF1777, Protein of unknown function (DUF1777)	2.2244	0.0116244
FGSG_13743	f_gramin_013041	NA	2.22684	0.0134857
FGSG_02020	f_gramin_001897	pfam03572, Peptidase_S41, Peptidase family S41	2.22979	0.0381134
FGSG_07620	f_gramin_007166	pfam05368, NmrA, NmrA-like family	2.23236	0.0548647
FGSG_05442	f_gramin_005103	pfam04484, DUF566, Family of unknown function (DUF566)	2.23482	0.0248371
FGSG_02137	f_gramin_002010	COG0543, UbiB, 2-polyprenylphenol hydroxylase and related flavodoxin oxidoreductases	2.23508	0.0289067
FGSG_07599	f_gramin_007147	NA	2.23812	0.0487138
FGSG_10506	f_gramin_009888	pfam07690, MFS_1, Major Facilitator Superfamily	2.24826	0.0120538
FGSG_06046	f_gramin_005669	cd00116, LRR_RI, Leucine-rich repeats (LRRs), ribonuclease inhibitor (RI)-like subfamily	2.25035	0.0451733
FGSG_05167	f_gramin_004838	cd01457, vWA_ORF176_type, VWA ORF176 type: Von Willebrand factor type A (vWA) domain was originally found in the blood coagulation protein von Willebrand factor (vWF)	2.25523	0.0116785
FGSG_11419	f_gramin_010738	NA	2.25588	0.00553183
FGSG_03331	f_gramin_003125	pfam00082, Peptidase_S8, Subtilase family	2.25784	0.0337479
FGSG_03610	f_gramin_003390	COG0604, Qor, NADPH:quinone reductase and related Zn-dependent oxidoreductases	2.26011	0.0311484
FGSG_06671	f_gramin_006272	NA	2.26586	0.0013393
FGSG_10614	f_gramin_009991	NA	2.27485	0.0038752
FGSG_09843	f_gramin_009251	smart00543, MIF4G, Middle domain of eukaryotic initiation factor 4G (eIF4G)	2.28879	0.0020629
FGSG_05532	f_gramin_005190	COG2855, COG2855, Predicted membrane protein	2.28903	0.0529642
FGSG_12915	f_gramin_012213	NA	2.2924	0.0324699
FGSG_02138	f_gramin_002011	pfam00067, p450, Cytochrome P450	2.30118	0.0306085
FGSG_04371	f_gramin_004105	COG0702, COG0702, Predicted nucleoside-diphosphate-sugar epimerases	2.30694	0.0134079
FGSG_02561	f_gramin_002409	COG0539, RpsA, Ribosomal protein S1	2.31094	0.0122423
FGSG_03275	f_gramin_003073	NA	2.31321	0.0122423
FGSG_11499	f_gramin_010810	pfam04666, Glyco_transf_54, N-Acetylglucosaminyltransferase-IV (GnT-IV) conserved region	2.32395	0.0906897
FGSG_06119	f_gramin_005740	cd00413, Glyco_hydrolase_16, The O-Glycosyl hydrolases are a widespread group of enzymes that hydrolyse the glycosidic bond between two or more carbohydrates, or between a carbohydrate and a non-carbohydrate moiety	2.34011	0.0200696
FGSG_03229	f_gramin_003030	COG0387, ChaA, Ca2+/H+ antiporter	2.34448	0.00124944
FGSG_08205	f_gramin_007709	pfam00202, Aminotran_3, Aminotransferase class-III	2.35511	0.0114547
FGSG_11006	f_gramin_010359	NA	2.36564	0.00881674
FGSG_05754	f_gramin_005398	pfam01690, PLRV_ORF5, Potato leaf roll virus readthrough protein	2.3732	0.0134079
FGSG_05739	f_gramin_005384	NA	2.38281	0.0618798
FGSG_01569	f_gramin_001480	pfam00648, Peptidase_C2, Calpain family cysteine protease	2.3847	0.0134079
FGSG_11215	f_gramin_010554	COG0654, UbiH, 2-polyprenyl-6-methoxyphenol hydroxylase and related FAD-dependent oxidoreductases	2.38612	0.0206771
FGSG_13796	f_gramin_013094	pfam00067, p450, Cytochrome P450	2.39031	0.00148144
FGSG_02112	f_gramin_001987	pfam03062, MBOAT, MBOAT family	2.39171	0.0604892
FGSG_09031	f_gramin_008476	pfam01237, Oxysterol_BP, Oxysterol-binding protein	2.43153	0.0203908
FGSG_02737	f_gramin_002574	NA	2.45765	0.0416002
FGSG_06728	f_gramin_006326	pfam04519, DUF583, Protein of unknown function, DUF583	2.46983	0.0115109
FGSG_11272	f_gramin_010603	cd03232, ABC_PDR_domain2, The pleiotropic drug resistance-like (PDR) family of ATP-binding cassette (ABC) transporters	2.47314	0.00565098
FGSG_09682	f_gramin_009100	NA	2.47394	0.0292795
FGSG_05470	f_gramin_005131	COG0636, AtpE, F0F1-type ATP synthase, subunit c/Archaeal/vacuolar-type H+-ATPase, subunit K	2.48627	0.00599008
FGSG_04526	f_gramin_004249	COG0666, Arp, FOG: Ankyrin repeat	2.49125	0.041815
FGSG_06656	f_gramin_006258	pfam04479, RTA1, RTA1 like protein	2.5114	0.00326779
FGSG_04360	f_gramin_004094	pfam03154, Atrophin-1, Atrophin-1 family	2.52643	0.0246483
FGSG_11852	f_gramin_011150	smart00360, RRM, RNA recognition motif;	2.54714	0.00292699
FGSG_10392	f_gramin_009780	smart00702, P4Hc, Prolyl 4-hydroxylase alpha subunit homologues	2.55348	0.0147164
FGSG_02117	f_gramin_001992	pfam00067, p450, Cytochrome P450	2.57317	0.0470231
FGSG_13964	f_gramin_013262	pfam00096, zf-C2H2, Zinc finger, C2H2 type	2.57752	0.0041176
FGSG_08538	f_gramin_008016	pfam05368, NmrA, NmrA-like family	2.57826	0.00142747
FGSG_06547	f_gramin_006155	NA	2.57873	0.0119819
FGSG_13178	f_gramin_012476	NA	2.57899	0.0159288
FGSG_07383	f_gramin_006941	cd03232, ABC_PDR_domain2, The pleiotropic drug resistance-like (PDR) family of ATP-binding cassette (ABC) transporters	2.59817	0.0352967
FGSG_02478	f_gramin_002328	pfam02029, Caldesmon, Caldesmon	2.60042	0.00868968
FGSG_04580	f_gramin_004300	cd03232, ABC_PDR_domain2, The pleiotropic drug resistance-like (PDR) family of ATP-binding cassette (ABC) transporters	2.60535	0.0147164
FGSG_05716	f_gramin_005364	smart00066, GAL4, GAL4-like Zn(II)2Cys6 (or C6 zinc) binuclear cluster DNA-binding domain	2.61808	0.0186446
FGSG_11564	f_gramin_010871	pfam02009, Rifin_STEVOR, Rifin/stevor family	2.62764	0.0465093
FGSG_14015	f_gramin_013313	COG2226, UbiE, Methylase involved in ubiquinone/menaquinone biosynthesis	2.62974	0.00646544
FGSG_03220	f_gramin_003021	NA	2.63767	0.0122689
FGSG_02198	f_gramin_002067	pfam07223, DUF1421, Protein of unknown function (DUF1421)	2.67523	0.048301
FGSG_11496	f_gramin_010807	COG4305, COG4305, Endoglucanase C-terminal domain/subunit and related proteins	2.67811	0.0878252
FGSG_09502	f_gramin_008931	pfam06869, DUF1258, Protein of unknown function (DUF1258)	2.69262	0.00474715
FGSG_13561	f_gramin_012859	COG0654, UbiH, 2-polyprenyl-6-methoxyphenol hydroxylase and related FAD-dependent oxidoreductases	2.69486	0.00822365
FGSG_13682	f_gramin_012980	NA	2.7254	0.0133062
FGSG_01363	f_gramin_001284	NA	2.73044	0.0260826
FGSG_13961	f_gramin_013259	pfam00069, Pkinase, Protein kinase domain	2.73301	0.00646544
FGSG_05258	f_gramin_004926	pfam04479, RTA1, RTA1 like protein	2.7401	0.00182376
FGSG_11975	f_gramin_011273	NA	2.74345	0.00144967
FGSG_07815	f_gramin_007343	pfam00339, Arrestin_N, Arrestin (or S-antigen), N-terminal domain	2.74592	0.0434326
FGSG_06398	f_gramin_006010	pfam03326, Herpes_TAF50, Herpesvirus transcription activation factor (transactivator)	2.75124	0.0473825
FGSG_04611	f_gramin_004326	pfam05903, DUF862, PPPDE putative peptidase domain	2.75572	0.0301667
FGSG_03045	f_gramin_002860	pfam04479, RTA1, RTA1 like protein	2.75928	0.00822365
FGSG_02035	f_gramin_001912	cd00204, ANK, ankyrin repeats	2.76391	0.0505042
FGSG_03360	f_gramin_003154	pfam07690, MFS_1, Major Facilitator Superfamily	2.77946	0.0433965
FGSG_07598	f_gramin_007146	pfam00668, Condensation, Condensation domain	2.78457	0.0038752
FGSG_07840	f_gramin_007368	NA	2.8037	0.0704653
FGSG_02111	f_gramin_001986	pfam00067, p450, Cytochrome P450	2.81159	0.0813285
FGSG_07358	f_gramin_006917	pfam00326, Peptidase_S9, Prolyl oligopeptidase family	2.81475	0.0374308
FGSG_03790	f_gramin_003560	cd04268, ZnMc_MMP_like, Zinc-dependent metalloprotease, MMP_like subfamily	2.82438	0.00599008
FGSG_03776	f_gramin_003546	COG0053, MMT1, Predicted Co/Zn/Cd cation transporters	2.86822	0.0275723
FGSG_05466	f_gramin_005127	pfam04427, Brix, Brix domain	2.87417	0.00120432
FGSG_00044	f_gramin_000038	COG0596, MhpC, Predicted hydrolases or acyltransferases (alpha/beta hydrolase superfamily)	2.89514	0.0416002
FGSG_13039	f_gramin_012337	NA	2.92189	0.0461426
FGSG_13223	f_gramin_012521	cd03181, GST_C_EFB1gamma, GST_C family, Gamma subunit of Elongation Factor 1B (EFB1gamma) subfamily	2.93805	0.0128584
FGSG_01669	f_gramin_001577	smart00066, GAL4, GAL4-like Zn(II)2Cys6 (or C6 zinc) binuclear cluster DNA-binding domain	2.94767	0.0124654
FGSG_05471	f_gramin_005132	pfam00026, Asp, Eukaryotic aspartyl protease	3.01201	0.0290125
FGSG_13391	f_gramin_012689	pfam04479, RTA1, RTA1 like protein	3.02394	0.00535335
FGSG_03832	f_gramin_003600	cd00204, ANK, ankyrin repeats	3.10848	0.0443383
FGSG_03309	f_gramin_003105	pfam01565, FAD_binding_4, FAD binding domain	3.11076	0.00599008
FGSG_13741	f_gramin_013039	pfam05110, AF-4, AF-4 proto-oncoprotein	3.14333	0.0314342
FGSG_08209	f_gramin_007713	COG1020, EntF, Non-ribosomal peptide synthetase modules and related proteins	3.24467	0.0128584
FGSG_13703	f_gramin_013001	pfam06305, DUF1049, Protein of unknown function (DUF1049)	3.24551	0.0173191
FGSG_08206	f_gramin_007710	pfam07876, Dabb, Stress responsive A/B Barrel Domain	3.25327	0.0144468
FGSG_10612	f_gramin_009989	COG0654, UbiH, 2-polyprenyl-6-methoxyphenol hydroxylase and related FAD-dependent oxidoreductases	3.30345	0.0013393
FGSG_02118	f_gramin_001993	pfam00067, p450, Cytochrome P450	3.3588	0.0038752
FGSG_12214	f_gramin_011512	cd00055, EGF_Lam, Laminin-type epidermal growth factor-like domain	3.36375	0.0350302
FGSG_03036	f_gramin_002852	COG1028, FabG, Dehydrogenases with different specificities (related to short-chain alcohol dehydrogenases)	3.37399	0.0286623
FGSG_12837	f_gramin_012135	NA	3.42098	0.0182769
FGSG_02748	f_gramin_002585	COG3590, PepO, Predicted metalloendopeptidase	3.42382	0.00746608
FGSG_05807	f_gramin_005447	pfam03403, PAF-AH_p_II, Platelet-activating factor acetylhydrolase, plasma/intracellular isoform II	3.42584	0.0150743
FGSG_04874	f_gramin_004557	pfam08539, HbrB, HbrB-like	3.43784	0.0231383
FGSG_03788	f_gramin_003558	cd00413, Glyco_hydrolase_16, The O-Glycosyl hydrolases are a widespread group of enzymes that hydrolyse the glycosidic bond between two or more carbohydrates, or between a carbohydrate and a non-carbohydrate moiety	3.44708	0.000596558
FGSG_02119	f_gramin_001994	pfam04479, RTA1, RTA1 like protein	3.48753	0.00195264
FGSG_07354	f_gramin_006913	pfam06148, COG2, COG (conserved oligomeric Golgi) complex component, COG2	3.5749	0.0154036
FGSG_07803	f_gramin_007333	COG1012, PutA, NAD-dependent aldehyde dehydrogenases	3.63914	0.0251541
FGSG_07710	f_gramin_007248	NA	3.72558	0.0293828
FGSG_03157	f_gramin_002964	pfam01500, Keratin_B2, Keratin, high sulfur B2 protein	3.73041	0.00646544
FGSG_03035	f_gramin_002851	pfam03251, Tymo_45kd_70kd, Tymovirus 45/70Kd protein	3.74334	0.0224177
FGSG_05809	f_gramin_005449	pfam05637, Glyco_transf_34, galactosyl transferase GMA12/MNN10 family	3.75962	0.021478
FGSG_10555	f_gramin_009936	NA	3.92757	0.0105548
FGSG_05076	f_gramin_004749	COG1131, CcmA, ABC-type multidrug transport system, ATPase component	3.94176	0.0013393
FGSG_02187	f_gramin_002057	NA	3.98431	0.0117594
FGSG_05719	f_gramin_005366	pfam05109, Herpes_BLLF1, Herpes virus major outer envelope glycoprotein (BLLF1)	4.0134	0.0264257
FGSG_00023	f_gramin_000021	pfam00190, Cupin_1, Cupin	4.22462	0.00124944
FGSG_08207	f_gramin_007711	pfam00067, p450, Cytochrome P450	4.25865	0.00516869
FGSG_03471	f_gramin_003256	cd00204, ANK, ankyrin repeats	4.42351	0.00523914
FGSG_07772	f_gramin_007304	cd00413, Glyco_hydrolase_16, The O-Glycosyl hydrolases are a widespread group of enzymes that hydrolyse the glycosidic bond between two or more carbohydrates, or between a carbohydrate and a non-carbohydrate moiety	4.43696	0.00927538
FGSG_11652	f_gramin_010950	COG4244, COG4244, Predicted membrane protein	4.58889	0.00236656
FGSG_02116	f_gramin_001991	pfam00685, Sulfotransfer_1, Sulfotransferase domain	4.75439	0.00599008
FGSG_00043	f_gramin_000037	COG0492, TrxB, Thioredoxin reductase	4.80838	0.0338869
FGSG_07805	f_gramin_007335	pfam03492, Methyltransf_7, SAM dependent carboxyl methyltransferase	5.16931	0.00292699
FGSG_07802	f_gramin_007332	pfam07690, MFS_1, Major Facilitator Superfamily	5.3503	0.00353786
FGSG_07804	f_gramin_007334	pfam00067, p450, Cytochrome P450	5.42797	0.0118834
FGSG_13222	f_gramin_012520	COG1506, DAP2, Dipeptidyl aminopeptidases/acylaminoacyl-peptidases	5.96015	0.00376314
FGSG_07800	f_gramin_007330	pfam00026, Asp, Eukaryotic aspartyl protease	6.04605	0.00417913
FGSG_07798	f_gramin_007329	COG3321, COG3321, Polyketide synthase modules and related proteins	6.3502	0.00174438
FGSG_07801	f_gramin_007331	pfam02230, Abhydrolase_2, Phospholipase/Carboxylesterase	6.48789	0.00177679
