# Supplementary material for: Genome-wide expression profiling shows transcriptional reprogramming in Fusarium graminearum by Fusarium graminearum virus 1-DK21 infection
Source: BMC Genomics. 2012 May 6;13:173. doi: 10.1186/1471-2164-13-173 (PMC3478160; doi:10.1186/1471-2164-13-173)
Supplement: Additional file 2 — : Table S2.Differentially expressed F. graminearum genes at 120 h. [file 1471-2164-13-173-S2.xls]

## Sheet: Table S2
Table S2. Differentially expressed F. graminearum genes at 120 h.
Gene locus	Probe_ID	Description	Log FC at 120 h	P-value at 120 h
FGSG_03143	f_gramin_002950	pfam07470, Glyco_hydro_88, Glycosyl Hydrolase Family 88	-5.8934	0.018276
FGSG_03737	f_gramin_003510	pfam07690, MFS_1, Major Facilitator Superfamily	-5.22906	0.0127193
FGSG_04636	f_gramin_004349	pfam00083, Sugar_tr, Sugar (and other) transporter	-5.19044	0.10148
FGSG_04780	f_gramin_004475	pfam01794, Ferric_reduct, Ferric reductase like transmembrane component	-4.88987	0.0340228
FGSG_11119	f_gramin_010464	pfam01794, Ferric_reduct, Ferric reductase like transmembrane component	-4.79604	0.0158876
FGSG_03738	f_gramin_003511	pfam07859, Abhydrolase_3, alpha/beta hydrolase fold	-4.65519	0.0150339
FGSG_04662	f_gramin_004375	NA	-4.62825	0.183059
FGSG_01379	f_gramin_001299	NA	-4.53425	0.0470284
FGSG_13459	f_gramin_012757	pfam00067, p450, Cytochrome P450	-4.50558	0.067394
FGSG_01440	f_gramin_001356	COG5524, COG5524, Bacteriorhodopsin	-4.49602	0.225194
FGSG_04240	f_gramin_003979	pfam00209, SNF, Sodium:neurotransmitter symporter family	-4.3584	0.22598
FGSG_12791	f_gramin_012089	COG1916, COG1916, Uncharacterized homolog of PrgY (pheromone shutdown protein)	-4.34	0.0127193
FGSG_03911	f_gramin_003670	cd03301, ABC_MalK_N, The N-terminal ATPase domain of the maltose transporter, MalK	-4.26874	0.337094
FGSG_03735	f_gramin_003508	cd03232, ABC_PDR_domain2, The pleiotropic drug resistance-like (PDR) family of ATP-binding cassette (ABC) transporters	-4.26533	0.0965684
FGSG_02050	f_gramin_001927	NA	-4.18875	0.0275954
FGSG_04239	f_gramin_003978	COG1992, COG1992, Uncharacterized conserved protein	-4.05468	0.136007
FGSG_00199	f_gramin_000178	NA	-3.98462	0.0627909
FGSG_09096	f_gramin_008540	COG0006, PepP, Xaa-Pro aminopeptidase	-3.96402	0.128988
FGSG_00015	f_gramin_000014	pfam00083, Sugar_tr, Sugar (and other) transporter	-3.94218	0.030312
FGSG_02668	f_gramin_002511	pfam03098, An_peroxidase, Animal haem peroxidase	-3.9346	0.228797
FGSG_04537	f_gramin_004260	pfam00083, Sugar_tr, Sugar (and other) transporter	-3.84446	0.0614778
FGSG_04206	f_gramin_003945	pfam05721, PhyH, Phytanoyl-CoA dioxygenase (PhyH)	-3.67015	0.0127193
FGSG_13785	f_gramin_013083	pfam00501, AMP-binding, AMP-binding enzyme	-3.62926	0.34742
FGSG_02136	f_gramin_002009	COG0531, PotE, Amino acid transporters	-3.62672	0.219864
FGSG_03113	f_gramin_002921	NA	-3.6256	0.241728
FGSG_10923	f_gramin_010282	pfam04479, RTA1, RTA1 like protein	-3.6062	0.128988
FGSG_11486	f_gramin_010797	pfam07690, MFS_1, Major Facilitator Superfamily	-3.51843	0.194615
FGSG_13289	f_gramin_012587	pfam02956, TT_ORF1, TT viral orf 1	-3.47342	0.0713373
FGSG_10547	f_gramin_009928	cd03250, ABCC_MRP_domain1, Domain 1 of the ABC subfamily C	-3.47087	0.376041
FGSG_10548	f_gramin_009929	COG3321, COG3321, Polyketide synthase modules and related proteins	-3.44037	0.391903
FGSG_04731	f_gramin_004433	COG5473, COG5473, Predicted integral membrane protein	-3.4062	0.0330855
FGSG_05238	f_gramin_004907	pfam07690, MFS_1, Major Facilitator Superfamily	-3.37775	0.150155
FGSG_12207	f_gramin_011505	NA	-3.37663	0.185977
FGSG_03865	f_gramin_003628	COG2133, COG2133, Glucose/sorbosone dehydrogenases	-3.32514	0.136726
FGSG_03264	f_gramin_003063	pfam00067, p450, Cytochrome P450	-3.31296	0.185245
FGSG_06454	f_gramin_006065	NA	-3.31074	0.203008
FGSG_11026	f_gramin_010376	COG1020, EntF, Non-ribosomal peptide synthetase modules and related proteins	-3.27524	0.103477
FGSG_01594	f_gramin_001505	NA	-3.25236	0.114668
FGSG_10446	f_gramin_009831	COG3961, COG3961, Pyruvate decarboxylase and related thiamine pyrophosphate-requiring enzymes	-3.2108	0.0852101
FGSG_11027	f_gramin_010377	NA	-3.2006	0.138829
FGSG_10474	f_gramin_009858	pfam00083, Sugar_tr, Sugar (and other) transporter	-3.19747	0.131856
FGSG_10400	f_gramin_009788	pfam05783, DLIC, Dynein light intermediate chain (DLIC)	-3.16318	0.135924
FGSG_13054	f_gramin_012352	NA	-3.13123	0.0127193
FGSG_06062	f_gramin_005685	pfam00536, SAM_1, SAM domain (Sterile alpha motif)	-3.08216	0.0849359
FGSG_01748	f_gramin_001645	NA	-3.07376	0.0226757
FGSG_10496	f_gramin_009878	COG1456, CdhE, CO dehydrogenase/acetyl-CoA synthase gamma subunit (corrinoid Fe-S protein)	-3.07135	0.0275954
FGSG_12256	f_gramin_011554	COG0277, GlcD, FAD/FMN-containing dehydrogenases	-3.06079	0.0852101
FGSG_02899	f_gramin_002726	pfam08688, ASD1, Apx/Shroom domain ASD1	-3.05631	0.0455952
FGSG_11069	f_gramin_010417	pfam07690, MFS_1, Major Facilitator Superfamily	-3.05555	0.248092
FGSG_04376	f_gramin_004110	NA	-3.0258	0.0129236
FGSG_01824	f_gramin_001716	COG1277, NosY, ABC-type transport system involved in multi-copper enzyme maturation, permease component	-2.99822	0.030312
FGSG_08022	f_gramin_007537	pfam04389, Peptidase_M28, Peptidase family M28	-2.98207	0.237249
FGSG_12518	f_gramin_011816	pfam00155, Aminotran_1_2, Aminotransferase class I and II	-2.97238	0.424217
FGSG_11164	f_gramin_010507	COG3591, COG3591, V8-like Glu-specific endopeptidase	-2.96723	0.291604
FGSG_03821	f_gramin_003589	pfam08241, Methyltransf_11, Methyltransferase domain	-2.92996	0.0350971
FGSG_10449	f_gramin_009834	NA	-2.8951	0.0437757
FGSG_13789	f_gramin_013087	NA	-2.88511	0.241715
FGSG_07765	f_gramin_007297	pfam00067, p450, Cytochrome P450	-2.88431	0.136726
FGSG_08141	f_gramin_007650	pfam04389, Peptidase_M28, Peptidase family M28	-2.87076	0.202997
FGSG_02266	f_gramin_002127	COG1028, FabG, Dehydrogenases with different specificities (related to short-chain alcohol dehydrogenases)	-2.85772	0.103477
FGSG_02032	f_gramin_001909	pfam01490, Aa_trans, Transmembrane amino acid transporter protein	-2.83142	0.129099
FGSG_07375	f_gramin_006933	cd00016, alkPPc, Alkaline phosphatase homologues	-2.81977	0.159206
FGSG_05239	f_gramin_004908	pfam00002, 7tm_2, 7 transmembrane receptor (Secretin family)	-2.8161	0.0627909
FGSG_03365	f_gramin_003159	pfam03372, Exo_endo_phos, Endonuclease/Exonuclease/phosphatase family	-2.81513	0.0627909
FGSG_13784	f_gramin_013082	cd04106, Rab23_lke, Rab23-like subfamily	-2.80878	0.341052
FGSG_11350	f_gramin_010677	COG0596, MhpC, Predicted hydrolases or acyltransferases (alpha/beta hydrolase superfamily)	-2.76559	0.191505
FGSG_10560	f_gramin_009941	pfam00055, Laminin_N, Laminin N-terminal (Domain VI)	-2.74904	0.151892
FGSG_13786	f_gramin_013084	NA	-2.73897	0.360714
FGSG_05820	f_gramin_005459	COG2226, UbiE, Methylase involved in ubiquinone/menaquinone biosynthesis	-2.73025	0.233813
FGSG_05349	f_gramin_005014	pfam01636, APH, Phosphotransferase enzyme family	-2.72377	0.0751123
FGSG_02228	f_gramin_002092	NA	-2.72199	0.120722
FGSG_01631	f_gramin_001539	cd03386, PAP2_Aur1_like, PAP2_like proteins, Aur1_like subfamily	-2.67408	0.106713
FGSG_11900	f_gramin_011198	NA	-2.66821	0.0275954
FGSG_05348	f_gramin_005013	pfam03251, Tymo_45kd_70kd, Tymovirus 45/70Kd protein	-2.64993	0.0275954
FGSG_02934	f_gramin_002759	COG5406, COG5406, Nucleosome binding factor SPN, SPT16 subunit	-2.63605	0.0852101
FGSG_02583	f_gramin_002431	pfam07117, DUF1373, Protein of unknown function (DUF1373)	-2.6147	0.308742
FGSG_00793	f_gramin_000745	pfam05109, Herpes_BLLF1, Herpes virus major outer envelope glycoprotein (BLLF1)	-2.57025	0.257772
FGSG_04738	f_gramin_004439	COG3356, COG3356, Predicted membrane protein	-2.54383	0.241728
FGSG_02147	f_gramin_002020	COG2866, COG2866, Predicted carboxypeptidase	-2.5396	0.246763
FGSG_10581	f_gramin_009961	COG0666, Arp, FOG: Ankyrin repeat	-2.53514	0.129099
FGSG_04089	f_gramin_003834	pfam03251, Tymo_45kd_70kd, Tymovirus 45/70Kd protein	-2.533	0.0455952
FGSG_01678	f_gramin_001586	pfam04598, Gasdermin, Gasdermin family	-2.51566	0.19997
FGSG_03706	f_gramin_003480	pfam08030, NAD_binding_6, Ferric reductase NAD binding domain	-2.51096	0.0250507
FGSG_00540	f_gramin_000506	COG1670, RimL, Acetyltransferases, including N-acetylases of ribosomal proteins	-2.50774	0.402226
FGSG_04865	f_gramin_004548	pfam04791, LMBR1, LMBR1-like membrane protein	-2.49305	0.271068
FGSG_07861	f_gramin_007388	pfam00841, Protamine_P2, Sperm histone P2	-2.49253	0.150155
FGSG_12016	f_gramin_011314	COG0531, PotE, Amino acid transporters	-2.48051	0.194615
FGSG_04584	f_gramin_004304	pfam05956, APC_basic, APC basic domain	-2.47133	0.235214
FGSG_03956	f_gramin_003711	pfam07690, MFS_1, Major Facilitator Superfamily	-2.47059	0.266789
FGSG_13783	f_gramin_013081	COG1020, EntF, Non-ribosomal peptide synthetase modules and related proteins	-2.46987	0.215674
FGSG_11411	f_gramin_010731	pfam04389, Peptidase_M28, Peptidase family M28	-2.46315	0.22598
FGSG_08556	f_gramin_008034	NA	-2.44207	0.0612899
FGSG_10563	f_gramin_009944	pfam05109, Herpes_BLLF1, Herpes virus major outer envelope glycoprotein (BLLF1)	-2.44132	0.254856
FGSG_09125	f_gramin_008568	COG1028, FabG, Dehydrogenases with different specificities (related to short-chain alcohol dehydrogenases)	-2.42386	0.0382537
FGSG_12531	f_gramin_011829	NA	-2.41079	0.0773
FGSG_01790	f_gramin_001684	COG3321, COG3321, Polyketide synthase modules and related proteins	-2.41047	0.245999
FGSG_13604	f_gramin_012902	COG3733, TynA, Cu2+-containing amine oxidase	-2.40497	0.0527663
FGSG_10462	f_gramin_009846	COG2017, GalM, Galactose mutarotase and related enzymes	-2.40383	0.135924
FGSG_03910	f_gramin_003669	cd00866, RKIP, eukaryotic Raf Kinase Inhibitor Protein (RKIP) and its bacterial/archael homolog PhosphatidylEthanolamine-Binding Protein (PEBP), belong to a highly conserved family of phospholipid-binding proteins represented in all three major phylogenetic divisions (eukaryotes, bacteria, archaea) with no significant sequence homology to other proteins	-2.3969	0.109922
FGSG_02538	f_gramin_002386	smart00717, SANT, SANT SWI3, ADA2, N-CoR and TFIIIB'' DNA-binding domains;	-2.39545	0.341058
FGSG_10475	f_gramin_009859	pfam06985, HET, Heterokaryon incompatibility protein (HET)	-2.38669	0.15981
FGSG_03634	f_gramin_003410	NA	-2.38433	0.0533956
FGSG_12209	f_gramin_011507	NA	-2.36769	0.211335
FGSG_01805	f_gramin_001698	pfam01565, FAD_binding_4, FAD binding domain	-2.36356	0.128988
FGSG_13957	f_gramin_013255	COG0662, {ManC}, Mannose-6-phosphate isomerase	-2.35482	0.113225
FGSG_10440	f_gramin_009825	cd00083, HLH, Helix-loop-helix domain, found in specific DNA- binding proteins that act as transcription factors	-2.35447	0.0533956
FGSG_03366	f_gramin_003160	pfam00328, Acid_phosphat_A, Histidine acid phosphatase	-2.35437	0.101225
FGSG_02404	f_gramin_002260	NA	-2.34844	0.203008
FGSG_07209	f_gramin_006777	COG3104, PTR2, Dipeptide/tripeptide permease	-2.34336	0.423563
FGSG_10546	f_gramin_009927	NA	-2.34279	0.413344
FGSG_04658	f_gramin_004371	pfam07690, MFS_1, Major Facilitator Superfamily	-2.34028	0.22598
FGSG_12082	f_gramin_011380	pfam01565, FAD_binding_4, FAD binding domain	-2.33827	0.128988
FGSG_06235	f_gramin_005851	pfam00083, Sugar_tr, Sugar (and other) transporter	-2.33214	0.0275954
FGSG_01484	f_gramin_001397	pfam00083, Sugar_tr, Sugar (and other) transporter	-2.3233	0.0614778
FGSG_00067	f_gramin_000060	pfam00083, Sugar_tr, Sugar (and other) transporter	-2.31147	0.0308281
FGSG_02382	f_gramin_002240	pfam07690, MFS_1, Major Facilitator Superfamily	-2.30637	0.0713373
FGSG_00484	f_gramin_000451	pfam03643, Vps26, Vacuolar protein sorting-associated protein 26	-2.30338	0.0852101
FGSG_00016	f_gramin_000015	pfam05721, PhyH, Phytanoyl-CoA dioxygenase (PhyH)	-2.29597	0.305442
FGSG_02933	f_gramin_002758	COG2831, FhaC, Hemolysin activation/secretion protein	-2.29403	0.0713373
FGSG_08782	f_gramin_008248	pfam00616, RasGAP, GTPase-activator protein for Ras-like GTPase	-2.29029	0.125651
FGSG_11146	f_gramin_010489	pfam03098, An_peroxidase, Animal haem peroxidase	-2.28639	0.459614
FGSG_13521	f_gramin_012819	pfam08824, Serine_rich, Serine rich protein interaction domain	-2.27867	0.0773
FGSG_06237	f_gramin_005853	NA	-2.27817	0.347908
FGSG_03633	f_gramin_003409	COG0223, Fmt, Methionyl-tRNA formyltransferase	-2.27512	0.386839
FGSG_00878	f_gramin_000824	pfam04484, DUF566, Family of unknown function (DUF566)	-2.26289	0.103477
FGSG_13923	f_gramin_013221	NA	-2.25142	0.185245
FGSG_05062	f_gramin_004736	COG4247, Phy, 3-phytase (myo-inositol-hexaphosphate 3-phosphohydrolase)	-2.25017	0.0773
FGSG_12861	f_gramin_012159	NA	-2.24926	0.128988
FGSG_10318	f_gramin_009708	pfam01425, Amidase, Amidase	-2.24739	0.0684294
FGSG_10960	f_gramin_010315	pfam03098, An_peroxidase, Animal haem peroxidase	-2.24704	0.270762
FGSG_12456	f_gramin_011754	NA	-2.22742	0.0604831
FGSG_03467	f_gramin_003254	pfam07504, FTP, Fungalysin/Thermolysin Propeptide Motif	-2.22552	0.262665
FGSG_04747	f_gramin_004448	smart00066, GAL4, GAL4-like Zn(II)2Cys6 (or C6 zinc) binuclear cluster DNA-binding domain	-2.22166	0.17097
FGSG_08037	f_gramin_007551	cd00421, intradiol_dioxygenase, Intradiol dioxygenases catalyze the critical ring-cleavage step in the conversion of catecholate derivatives to citric acid cycle intermediates	-2.21916	0.0877911
FGSG_00233	f_gramin_000208	pfam01306, LacY_symp, LacY proton/sugar symporter	-2.19072	0.208285
FGSG_07081	f_gramin_006658	pfam05110, AF-4, AF-4 proto-oncoprotein	-2.18893	0.228003
FGSG_03693	f_gramin_003467	pfam04145, Ctr, Ctr copper transporter family	-2.16851	0.0428126
FGSG_12173	f_gramin_011471	smart00066, GAL4, GAL4-like Zn(II)2Cys6 (or C6 zinc) binuclear cluster DNA-binding domain	-2.16718	0.213587
FGSG_00232	f_gramin_000207	NA	-2.16465	0.313533
FGSG_11079	f_gramin_010426	pfam07690, MFS_1, Major Facilitator Superfamily	-2.15824	0.454876
FGSG_11753	f_gramin_011051	pfam05788, Orbi_VP1, Orbivirus RNA-dependent RNA polymerase (VP1)	-2.15719	0.136346
FGSG_12830	f_gramin_012128	NA	-2.15136	0.130372
FGSG_02871	f_gramin_002699	pfam05624, LSR, Lipolysis stimulated receptor (LSR)	-2.14378	0.239313
FGSG_04866	f_gramin_004549	pfam02458, Transferase, Transferase family	-2.13826	0.168677
FGSG_11772	f_gramin_011070	NA	-2.12945	0.376041
FGSG_01828	f_gramin_001720	NA	-2.11903	0.398072
FGSG_04615	f_gramin_004330	NA	-2.11819	0.150155
FGSG_13790	f_gramin_013088	pfam00082, Peptidase_S8, Subtilase family	-2.11238	0.123227
FGSG_07530	f_gramin_007081	COG2303, BetA, Choline dehydrogenase and related flavoproteins	-2.10316	0.29302
FGSG_13581	f_gramin_012879	pfam05792, Candida_ALS, Candida agglutinin-like protein (ALS)	-2.09947	0.341935
FGSG_02285	f_gramin_002146	pfam05368, NmrA, NmrA-like family	-2.09945	0.183218
FGSG_13367	f_gramin_012665	NA	-2.09105	0.269712
FGSG_12533	f_gramin_011831	NA	-2.08831	0.109922
FGSG_00807	f_gramin_000758	COG3250, LacZ, Beta-galactosidase/beta-glucuronidase	-2.06783	0.0382537
FGSG_13782	f_gramin_013080	NA	-2.06697	0.483282
FGSG_13480	f_gramin_012778	NA	-2.06038	0.146007
FGSG_02723	f_gramin_002564	pfam04138, GtrA, GtrA-like protein	-2.05917	0.246763
FGSG_04241	f_gramin_003980	COG2226, UbiE, Methylase involved in ubiquinone/menaquinone biosynthesis	-2.05433	0.22741
FGSG_08270	f_gramin_007766	pfam03999, MAP65_ASE1, Microtubule associated protein (MAP65/ASE1 family)	-2.05218	0.162806
FGSG_06090	f_gramin_005711	COG0365, Acs, Acyl-coenzyme A synthetases/AMP-(fatty) acid ligases	-2.04915	0.128988
FGSG_11822	f_gramin_011120	COG0018, ArgS, Arginyl-tRNA synthetase	-2.03923	0.279181
FGSG_09110	f_gramin_008553	pfam01494, FAD_binding_3, FAD binding domain	-2.0305	0.0528229
FGSG_04680	f_gramin_004391	pfam04082, Fungal_trans, Fungal specific transcription factor domain	-2.02699	0.101225
FGSG_03913	f_gramin_003672	COG0604, Qor, NADPH:quinone reductase and related Zn-dependent oxidoreductases	-2.02518	0.208285
FGSG_06594	f_gramin_006199	pfam02118, Srg, C.elegans Srg family integral membrane protein	-2.01896	0.251605
FGSG_07696	f_gramin_007237	COG1178, ThiP, ABC-type Fe3+ transport system, permease component	-2.00527	0.0852101
FGSG_11219	f_gramin_010558	pfam07690, MFS_1, Major Facilitator Superfamily	-1.99025	0.171442
FGSG_10399	f_gramin_009787	pfam00149, Metallophos, Calcineurin-like phosphoesterase	-1.98766	0.106713
FGSG_08742	f_gramin_008209	pfam00891, Methyltransf_2, O-methyltransferase	-1.98621	0.248092
FGSG_11120	f_gramin_010465	pfam08729, HPC2, Histone promoter control 2 (HPC2)	-1.9857	0.0275954
FGSG_08795	f_gramin_008260	COG3321, COG3321, Polyketide synthase modules and related proteins	-1.97994	0.0847819
FGSG_03566	f_gramin_003348	pfam05020, zf-NPL4, NPL4 family, putative zinc binding region	-1.97955	0.136007
FGSG_05552	f_gramin_005210	pfam07672, MFS_Mycoplasma, Mycoplasma MFS transporter	-1.97855	0.0158876
FGSG_11029	f_gramin_010379	pfam07690, MFS_1, Major Facilitator Superfamily	-1.96995	0.434064
FGSG_05834	f_gramin_005471	pfam08241, Methyltransf_11, Methyltransferase domain	-1.95672	0.183675
FGSG_03918	f_gramin_003677	pfam00150, Cellulase, Cellulase (glycosyl hydrolase family 5)	-1.94976	0.0624545
FGSG_04859	f_gramin_004542	cd00200, WD40, WD40 domain, found in a number of eukaryotic proteins that cover a wide variety of functions including adaptor/regulatory modules in signal transduction, pre-mRNA processing and cytoskeleton assembly	-1.94883	0.0455952
FGSG_03046	f_gramin_002861	pfam03251, Tymo_45kd_70kd, Tymovirus 45/70Kd protein	-1.94877	0.22598
FGSG_11132	f_gramin_010477	smart00471, HDc, Metal dependent phosphohydrolases with conserved 'HD' motif	-1.94656	0.271068
FGSG_11145	f_gramin_010488	pfam01576, Myosin_tail_1, Myosin tail	-1.94576	0.364722
FGSG_04614	f_gramin_004329	pfam01456, Mucin, Mucin-like glycoprotein	-1.94071	0.0528229
FGSG_01806	f_gramin_001699	pfam03824, NicO, High-affinity nickel-transport protein	-1.93405	0.372817
FGSG_10595	f_gramin_009973	COG1404, AprE, Subtilisin-like serine proteases	-1.93258	0.344284
FGSG_11261	f_gramin_010593	COG2072, TrkA, Predicted flavoprotein involved in K+ transport	-1.93138	0.262757
FGSG_06682	f_gramin_006283	NA	-1.92465	0.143042
FGSG_03916	f_gramin_003675	pfam07174, FAP, Fibronectin-attachment protein (FAP)	-1.92286	0.199294
FGSG_06584	f_gramin_006190	NA	-1.9144	0.110019
FGSG_11400	f_gramin_010721	COG0665, DadA, Glycine/D-amino acid oxidases (deaminating)	-1.90745	0.231349
FGSG_13237	f_gramin_012535	pfam06933, SSP160, Special lobe-specific silk protein SSP160	-1.90709	0.276398
FGSG_03049	f_gramin_002864	COG3940, COG3940, Predicted beta-xylosidase	-1.90152	0.25085
FGSG_10459	f_gramin_009843	COG0318, CaiC, Acyl-CoA synthetases (AMP-forming)/AMP-acid ligases II	-1.89831	0.142634
FGSG_01770	f_gramin_001665	pfam01537, Herpes_glycop_D, Herpesvirus glycoprotein D	-1.89309	0.522587
FGSG_03736	f_gramin_003509	COG0318, CaiC, Acyl-CoA synthetases (AMP-forming)/AMP-acid ligases II	-1.88392	0.128988
FGSG_05440	f_gramin_005101	COG0387, ChaA, Ca2+/H+ antiporter	-1.8835	0.442789
FGSG_00004	f_gramin_000004	NA	-1.88224	0.359122
FGSG_06539	f_gramin_006147	COG2072, TrkA, Predicted flavoprotein involved in K+ transport	-1.87551	0.0604243
FGSG_02074	f_gramin_001950	NA	-1.87417	0.0852101
FGSG_10892	f_gramin_010251	COG0596, MhpC, Predicted hydrolases or acyltransferases (alpha/beta hydrolase superfamily)	-1.86986	0.177677
FGSG_10545	f_gramin_009926	pfam03959, FSH1, Serine hydrolase (FSH1)	-1.85818	0.450593
FGSG_11615	f_gramin_010916	COG0038, EriC, Chloride channel protein EriC	-1.85447	0.128269
FGSG_08093	f_gramin_007604	pfam07690, MFS_1, Major Facilitator Superfamily	-1.85424	0.213587
FGSG_02387	f_gramin_002245	COG2072, TrkA, Predicted flavoprotein involved in K+ transport	-1.8534	0.234367
FGSG_04437	f_gramin_004167	pfam00260, Protamine_P1, Protamine P1	-1.85111	0.106713
FGSG_03855	f_gramin_003619	pfam07690, MFS_1, Major Facilitator Superfamily	-1.84827	0.466202
FGSG_03408	f_gramin_003198	COG1028, FabG, Dehydrogenases with different specificities (related to short-chain alcohol dehydrogenases)	-1.84758	0.0779129
FGSG_11229	f_gramin_010565	cd01833, XynB_like, SGNH_hydrolase subfamily, similar to Ruminococcus flavefaciens XynB	-1.84253	0.359389
FGSG_08177	f_gramin_007684	pfam00083, Sugar_tr, Sugar (and other) transporter	-1.8413	0.176343
FGSG_09268	f_gramin_008709	pfam06346, Drf_FH1, Formin Homology Region 1	-1.84099	0.22598
FGSG_10266	f_gramin_009659	pfam04082, Fungal_trans, Fungal specific transcription factor domain	-1.83323	0.128471
FGSG_12526	f_gramin_011824	NA	-1.8291	0.128988
FGSG_04000	f_gramin_003751	pfam05454, DAG1, Dystroglycan (Dystrophin-associated glycoprotein 1)	-1.82784	0.211335
FGSG_05871	f_gramin_005506	COG3673, COG3673, Uncharacterized conserved protein	-1.82431	0.338635
FGSG_03440	f_gramin_003230	COG0491, GloB, Zn-dependent hydrolases, including glyoxylases	-1.81668	0.235116
FGSG_10759	f_gramin_010122	COG4850, COG4850, Uncharacterized conserved protein	-1.8074	0.207771
FGSG_11984	f_gramin_011282	NA	-1.80632	0.175712
FGSG_07753	f_gramin_007285	pfam01485, IBR, IBR domain	-1.80452	0.0847819
FGSG_04375	f_gramin_004109	pfam00082, Peptidase_S8, Subtilase family	-1.80413	0.151892
FGSG_13866	f_gramin_013164	pfam00083, Sugar_tr, Sugar (and other) transporter	-1.80353	0.22741
FGSG_10408	f_gramin_009796	pfam09319, DUF1976, Domain of unknown function (DUF1976)	-1.80326	0.0533956
FGSG_00231	f_gramin_000206	COG1064, AdhP, Zn-dependent alcohol dehydrogenases	-1.78948	0.243291
FGSG_10655	f_gramin_010028	pfam01794, Ferric_reduct, Ferric reductase like transmembrane component	-1.78894	0.219238
FGSG_11270	f_gramin_010601	COG2072, TrkA, Predicted flavoprotein involved in K+ transport	-1.77973	0.32943
FGSG_07500	f_gramin_007052	cd02110, SO_family_Moco_dimer, Subgroup of sulfite oxidase (SO) family molybdopterin binding domains that contains conserved dimerization domain	-1.77673	0.0638035
FGSG_09141	f_gramin_008583	pfam00751, DM, DM DNA binding domain	-1.77661	0.248092
FGSG_00599	f_gramin_000562	pfam04484, DUF566, Family of unknown function (DUF566)	-1.77508	0.23009
FGSG_02999	f_gramin_002817	pfam02018, CBM_4_9, Carbohydrate binding domain	-1.77249	0.109922
FGSG_11190	f_gramin_010533	pfam00948, Flavi_NS1, Flavivirus non-structural Protein NS1	-1.76738	0.414576
FGSG_04732	f_gramin_004434	COG0277, GlcD, FAD/FMN-containing dehydrogenases	-1.76718	0.0428126
FGSG_00201	f_gramin_000180	COG0628, PerM, Predicted permease	-1.76419	0.22598
FGSG_07754	f_gramin_007286	smart00225, BTB, Broad-Complex, Tramtrack and Bric a brac	-1.76403	0.185245
FGSG_07715	f_gramin_007252	pfam08242, Methyltransf_12, Methyltransferase domain	-1.76268	0.209458
FGSG_08102	f_gramin_007613	pfam00082, Peptidase_S8, Subtilase family	-1.75441	0.18416
FGSG_04682	f_gramin_004393	NA	-1.74971	0.0844673
FGSG_07910	f_gramin_007434	NA	-1.74883	0.0614778
FGSG_10425	f_gramin_009812	pfam04678, DUF607, Protein of unknown function, DUF607	-1.7485	0.183828
FGSG_04734	f_gramin_004436	NA	-1.74807	0.0275954
FGSG_03306	f_gramin_003102	pfam00083, Sugar_tr, Sugar (and other) transporter	-1.74559	0.219238
FGSG_12700	f_gramin_011998	pfam03595, C4dic_mal_tran, C4-dicarboxylate transporter/malic acid transport protein	-1.74319	0.178328
FGSG_00770	f_gramin_000723	pfam05091, eIF-3_zeta, Eukaryotic translation initiation factor 3 subunit 7 (eIF-3)	-1.73521	0.089407
FGSG_05352	f_gramin_005017	pfam00083, Sugar_tr, Sugar (and other) transporter	-1.73295	0.0852101
FGSG_10542	f_gramin_009924	NA	-1.73254	0.382519
FGSG_02065	f_gramin_001941	pfam05109, Herpes_BLLF1, Herpes virus major outer envelope glycoprotein (BLLF1)	-1.73154	0.201393
FGSG_03914	f_gramin_003673	cd01012, YcaC_related, YcaC related amidohydrolases	-1.7272	0.234367
FGSG_13976	f_gramin_013274	pfam08242, Methyltransf_12, Methyltransferase domain	-1.72247	0.235116
FGSG_03139	f_gramin_002946	COG1472, BglX, Beta-glucosidase-related glycosidases	-1.71821	0.152616
FGSG_13586	f_gramin_012884	cd00200, WD40, WD40 domain, found in a number of eukaryotic proteins that cover a wide variety of functions including adaptor/regulatory modules in signal transduction, pre-mRNA processing and cytoskeleton assembly	-1.71758	0.0614778
FGSG_06017	f_gramin_005643	NA	-1.71546	0.208285
FGSG_00858	f_gramin_000804	NA	-1.71125	0.282041
FGSG_02911	f_gramin_002737	NA	-1.71024	0.284273
FGSG_10677	f_gramin_010049	pfam01179, Cu_amine_oxid, Copper amine oxidase, enzyme domain	-1.71007	0.1986
FGSG_00773	f_gramin_000726	pfam04145, Ctr, Ctr copper transporter family	-1.70936	0.285565
FGSG_03164	f_gramin_002971	COG0619, CbiQ, ABC-type cobalt transport system, permease component CbiQ and related transporters	-1.70534	0.102343
FGSG_00171	f_gramin_000153	pfam04094, DUF390, Protein of unknown function (DUF390)	-1.70424	0.124829
FGSG_03828	f_gramin_003596	cd00028, B_lectin, Bulb-type mannose-specific lectin	-1.70396	0.272224
FGSG_03163	f_gramin_002970	COG2072, TrkA, Predicted flavoprotein involved in K+ transport	-1.69713	0.213587
FGSG_06538	f_gramin_006146	NA	-1.68919	0.067394
FGSG_02051	f_gramin_001928	pfam02993, MCPVI, Minor capsid protein VI	-1.68888	0.103477
FGSG_03801	f_gramin_003570	pfam00264, Tyrosinase, Common central domain of tyrosinase	-1.68705	0.456884
FGSG_03590	f_gramin_003371	pfam07366, SnoaL, SnoaL-like polyketide cyclase	-1.67383	0.0847819
FGSG_09085	f_gramin_008529	COG2303, BetA, Choline dehydrogenase and related flavoproteins	-1.6736	0.278314
FGSG_09073	f_gramin_008517	NA	-1.65728	0.0958803
FGSG_05723	f_gramin_005370	pfam01545, Cation_efflux, Cation efflux family	-1.65502	0.314487
FGSG_02925	f_gramin_002750	COG0471, CitT, Di- and tricarboxylate transporters	-1.65412	0.0410588
FGSG_07351	f_gramin_006910	COG4632, EpsL, Exopolysaccharide biosynthesis protein related to N-acetylglucosamine-1-phosphodiester alpha-N-acetylglucosaminidase	-1.6515	0.0326141
FGSG_04733	f_gramin_004435	COG3639, COG3639, ABC-type phosphate/phosphonate transport system, permease component	-1.64394	0.185245
FGSG_12691	f_gramin_011989	COG0810, TonB, Periplasmic protein TonB, links inner and outer membranes	-1.64381	0.185977
FGSG_11773	f_gramin_011071	pfam08451, A_deaminase_N, Adenosine/AMP deaminase N-terminal	-1.63798	0.082569
FGSG_00219	f_gramin_000196	pfam07690, MFS_1, Major Facilitator Superfamily	-1.63744	0.415368
FGSG_11985	f_gramin_011283	pfam05109, Herpes_BLLF1, Herpes virus major outer envelope glycoprotein (BLLF1)	-1.63639	0.1986
FGSG_03027	f_gramin_002844	pfam04389, Peptidase_M28, Peptidase family M28	-1.63513	0.280945
FGSG_07895	f_gramin_007421	pfam02956, TT_ORF1, TT viral orf 1	-1.63261	0.12872
FGSG_02291	f_gramin_002152	COG1064, AdhP, Zn-dependent alcohol dehydrogenases	-1.63064	0.245668
FGSG_04676	f_gramin_004387	pfam00083, Sugar_tr, Sugar (and other) transporter	-1.62888	0.340897
FGSG_08549	f_gramin_008027	smart00205, THN, Thaumatin family	-1.62749	0.136346
FGSG_11509	f_gramin_010819	NA	-1.62722	0.192635
FGSG_13329	f_gramin_012627	pfam00119, ATP-synt_A, ATP synthase A chain	-1.61989	0.241728
FGSG_11695	f_gramin_010993	NA	-1.61802	0.401688
FGSG_08697	f_gramin_008167	pfam04145, Ctr, Ctr copper transporter family	-1.61646	0.191478
FGSG_05928	f_gramin_005558	NA	-1.61512	0.473176
FGSG_02924	f_gramin_002749	COG0665, DadA, Glycine/D-amino acid oxidases (deaminating)	-1.61254	0.314385
FGSG_04770	f_gramin_004468	cd00180, S_TKc, Serine/Threonine protein kinases, catalytic domain	-1.61011	0.236505
FGSG_10572	f_gramin_009953	COG3064, TolA, Membrane protein involved in colicin uptake	-1.60699	0.610761
FGSG_11028	f_gramin_010378	cd03244, ABCC_MRP_domain2, Domain 2 of the ABC subfamily C	-1.60083	0.246004
FGSG_12157	f_gramin_011455	NA	-1.59935	0.227991
FGSG_10580	f_gramin_009960	pfam00294, PfkB, pfkB family carbohydrate kinase	-1.59826	0.22598
FGSG_04917	f_gramin_004597	pfam05109, Herpes_BLLF1, Herpes virus major outer envelope glycoprotein (BLLF1)	-1.59583	0.109922
FGSG_11840	f_gramin_011138	NA	-1.58853	0.180132
FGSG_04013	f_gramin_003763	COG4177, LivM, ABC-type branched-chain amino acid transport system, permease component	-1.5875	0.157478
FGSG_07660	f_gramin_007205	pfam08242, Methyltransf_12, Methyltransferase domain	-1.58267	0.447011
FGSG_13315	f_gramin_012613	NA	-1.57386	0.0732527
FGSG_06477	f_gramin_006087	pfam05210, Sprouty, Sprouty protein (Spry)	-1.56666	0.236483
FGSG_09176	f_gramin_008618	COG2233, UraA, Xanthine/uracil permeases	-1.56092	0.22598
FGSG_06676	f_gramin_006277	pfam03251, Tymo_45kd_70kd, Tymovirus 45/70Kd protein	-1.56041	0.156292
FGSG_04741	f_gramin_004442	pfam03154, Atrophin-1, Atrophin-1 family	-1.55313	0.146546
FGSG_03544	f_gramin_003326	COG0726, CDA1, Predicted xylanase/chitin deacetylase	-1.55265	0.386078
FGSG_02880	f_gramin_002707	cd02110, SO_family_Moco_dimer, Subgroup of sulfite oxidase (SO) family molybdopterin binding domains that contains conserved dimerization domain	-1.54923	0.328778
FGSG_12335	f_gramin_011633	pfam07690, MFS_1, Major Facilitator Superfamily	-1.54899	0.336099
FGSG_02130	f_gramin_002004	COG1112, COG1112, Superfamily I DNA and RNA helicases and helicase subunits	-1.54577	0.0713373
FGSG_11859	f_gramin_011157	pfam08322, ORC6_2, Saccharomycetes origin recognition complex subunit 6 (ORC6)	-1.54564	0.0638035
FGSG_12876	f_gramin_012174	pfam05208, ALG3, ALG3 protein	-1.54357	0.175126
FGSG_08519	f_gramin_007999	COG1028, FabG, Dehydrogenases with different specificities (related to short-chain alcohol dehydrogenases)	-1.53762	0.208285
FGSG_12397	f_gramin_011695	COG2267, PldB, Lysophospholipase	-1.5336	0.0958803
FGSG_02684	f_gramin_002527	NA	-1.53063	0.22598
FGSG_03111	f_gramin_002919	COG0591, PutP, Na+/proline symporter	-1.52956	0.521925
FGSG_03644	f_gramin_003420	pfam00841, Protamine_P2, Sperm histone P2	-1.52544	0.143087
FGSG_02131	f_gramin_002005	pfam06447, TraB_pillus, TraB pilus assembly protein	-1.52456	0.192082
FGSG_11268	f_gramin_010599	NA	-1.52419	0.14177
FGSG_11387	f_gramin_010709	COG1062, AdhC, Zn-dependent alcohol dehydrogenases, class III	-1.5241	0.357929
FGSG_10642	f_gramin_010017	COG2403, COG2403, Predicted GTPase	-1.52409	0.101225
FGSG_04596	f_gramin_004313	pfam00891, Methyltransf_2, O-methyltransferase	-1.52265	0.442789
FGSG_13360	f_gramin_012658	COG1301, GltP, Na+/H+-dicarboxylate symporters	-1.522	0.0410588
FGSG_10445	f_gramin_009830	pfam02896, PEP-utilizers_C, PEP-utilising enzyme, TIM barrel domain	-1.5161	0.248092
FGSG_08289	f_gramin_007783	pfam02102, Peptidase_M35, Deuterolysin metalloprotease (M35) family	-1.51539	0.1815
FGSG_01766	f_gramin_001661	cd01558, D-AAT_like, D-Alanine aminotransferase (D-AAT_like): D-amino acid aminotransferase catalyzes transamination between D-amino acids and their respective alpha-keto acids	-1.50977	0.404825
FGSG_02076	f_gramin_001952	NA	-1.50036	0.0814764
FGSG_07885	f_gramin_007411	pfam05544, Pro_racemase, Proline racemase	-1.49708	0.465742
FGSG_10184	f_gramin_009580	cd00137, PLCc, Phospholipase C, catalytic domain	-1.49358	0.348404
FGSG_08043	f_gramin_007557	NA	-1.48702	0.22598
FGSG_13779	f_gramin_013077	pfam08648, DUF1777, Protein of unknown function (DUF1777)	-1.4758	0.205441
FGSG_11098	f_gramin_010445	cd02180, GH16_laminarinase, Laminarinase, also known as glucan endo-1,3-beta-D-glucosidase, is a glycosyl hydrolase family 16 member that hydrolyzes 1,3-beta-D-glucosidic linkages in 1,3-beta-D-glucans such as laminarins, curdlans, paramylons, and pachymans, with very limited action on mixed-link (1,3-1,4-)-beta-D-glucans	-1.47303	0.510697
FGSG_10562	f_gramin_009943	pfam00757, Furin-like, Furin-like cysteine rich region	-1.47161	0.148905
FGSG_06600	f_gramin_006205	NA	-1.46628	0.212821
FGSG_04447	f_gramin_004177	NA	-1.46544	0.089407
FGSG_03523	f_gramin_003305	COG2252, COG2252, Permeases	-1.46417	0.125651
FGSG_02556	f_gramin_002404	pfam04484, DUF566, Family of unknown function (DUF566)	-1.46397	0.202252
FGSG_03883	f_gramin_003643	pfam03648, Glyco_hydro_67N, Glycosyl hydrolase family 67 N-terminus	-1.46198	0.0952075
FGSG_02045	f_gramin_001922	pfam05347, Complex1_LYR, Complex 1 protein (LYR family)	-1.46033	0.23029
FGSG_08804	f_gramin_008269	NA	-1.45999	0.139595
FGSG_08424	f_gramin_007910	NA	-1.4597	0.308088
FGSG_11704	f_gramin_011002	pfam05109, Herpes_BLLF1, Herpes virus major outer envelope glycoprotein (BLLF1)	-1.459	0.549259
FGSG_01478	f_gramin_001391	COG3064, TolA, Membrane protein involved in colicin uptake	-1.45564	0.264008
FGSG_03853	f_gramin_003617	COG1028, FabG, Dehydrogenases with different specificities (related to short-chain alcohol dehydrogenases)	-1.45484	0.262665
FGSG_00497	f_gramin_000464	COG0497, RecN, ATPase involved in DNA repair	-1.4522	0.269712
FGSG_04378	f_gramin_004112	COG5038, COG5038, Ca2+-dependent lipid-binding protein, contains C2 domain	-1.45021	0.0779129
FGSG_12232	f_gramin_011530	pfam02993, MCPVI, Minor capsid protein VI	-1.44616	0.310509
FGSG_11169	f_gramin_010512	pfam02065, Melibiase, Melibiase	-1.44521	0.136726
FGSG_06853	f_gramin_006442	pfam01576, Myosin_tail_1, Myosin tail	-1.4432	0.521805
FGSG_05849	f_gramin_005485	COG1196, Smc, Chromosome segregation ATPases	-1.44164	0.474541
FGSG_01250	f_gramin_001176	COG5309, COG5309, Exo-beta-1,3-glucanase	-1.44164	0.274306
FGSG_03124	f_gramin_002931	pfam05109, Herpes_BLLF1, Herpes virus major outer envelope glycoprotein (BLLF1)	-1.4416	0.449038
FGSG_08589	f_gramin_008066	smart00752, HTTM, Horizontally Transferred TransMembrane Domain	-1.43351	0.199294
FGSG_09827	f_gramin_009236	NA	-1.4279	0.0847819
FGSG_11204	f_gramin_010544	pfam04616, Glyco_hydro_43, Glycosyl hydrolases family 43	-1.4255	0.350989
FGSG_13063	f_gramin_012361	cd04717, BAH_polybromo, BAH, or Bromo Adjacent Homology domain, as present in polybromo and yeast RSC1/2	-1.423	0.195114
FGSG_05660	f_gramin_005312	smart00053, DYNc, Dynamin, GTPase	-1.41968	0.366553
FGSG_13061	f_gramin_012359	NA	-1.41373	0.193401
FGSG_09175	f_gramin_008617	NA	-1.41179	0.0922899
FGSG_01688	f_gramin_001593	pfam08881, CNVH, CNVH domain	-1.40935	0.178328
FGSG_01751	f_gramin_001647	cd00180, S_TKc, Serine/Threonine protein kinases, catalytic domain	-1.40007	0.236613
FGSG_12172	f_gramin_011470	pfam01565, FAD_binding_4, FAD binding domain	-1.398	0.0470513
FGSG_01695	f_gramin_001600	pfam02956, TT_ORF1, TT viral orf 1	-1.39757	0.2141
FGSG_12659	f_gramin_011957	NA	-1.39252	0.128988
FGSG_03502	f_gramin_003285	pfam02122, Peptidase_S39, Putative replicase 1 (ORF2)	-1.39223	0.208285
FGSG_04245	f_gramin_003984	COG0474, MgtA, Cation transport ATPase	-1.38644	0.567385
FGSG_02408	f_gramin_002263	cd03314, MAL, Methylaspartate ammonia lyase (3-methylaspartase, MAL) is a homodimeric enzyme, catalyzing the magnesium-dependent reversible alpha,beta-elimination of ammonia from L-threo-(2S,3S)-3-methylaspartic acid to mesaconic acid	-1.38349	0.400765
FGSG_12436	f_gramin_011734	COG4986, COG4986, ABC-type anion transport system, duplicated permease component	-1.38266	0.089407
FGSG_00541	f_gramin_000507	COG1132, MdlB, ABC-type multidrug transport system, ATPase and permease components	-1.37818	0.595884
FGSG_12882	f_gramin_012180	NA	-1.37542	0.15117
FGSG_05722	f_gramin_005369	pfam07857, DUF1632, CEO family (DUF1632)	-1.36977	0.128988
FGSG_04864	f_gramin_004547	pfam04484, DUF566, Family of unknown function (DUF566)	-1.36947	0.172609
FGSG_13278	f_gramin_012576	pfam00053, Laminin_EGF, Laminin EGF-like (Domains III and V)	-1.36697	0.15495
FGSG_11291	f_gramin_010621	COG0491, GloB, Zn-dependent hydrolases, including glyoxylases	-1.36598	0.30372
FGSG_01537	f_gramin_001449	COG2124, CypX, Cytochrome P450	-1.36519	0.401688
FGSG_01557	f_gramin_001469	pfam00328, Acid_phosphat_A, Histidine acid phosphatase	-1.36257	0.396316
FGSG_02994	f_gramin_002812	COG3913, SciT, Uncharacterized protein conserved in bacteria	-1.36236	0.208688
FGSG_08437	f_gramin_007922	NA	-1.36147	0.314745
FGSG_11175	f_gramin_010518	pfam08550, DUF1752, Fungal protein of unknown function (DUF1752)	-1.361	0.22598
FGSG_03409	f_gramin_003199	COG0697, RhaT, Permeases of the drug/metabolite transporter (DMT) superfamily	-1.35995	0.283821
FGSG_12758	f_gramin_012056	NA	-1.35394	0.136726
FGSG_07562	f_gramin_007112	COG0654, UbiH, 2-polyprenyl-6-methoxyphenol hydroxylase and related FAD-dependent oxidoreductases	-1.34786	0.51628
FGSG_12350	f_gramin_011648	COG0598, CorA, Mg2+ and Co2+ transporters	-1.34741	0.177779
FGSG_09066	f_gramin_008510	pfam00260, Protamine_P1, Protamine P1	-1.3377	0.22598
FGSG_04436	f_gramin_004166	pfam03251, Tymo_45kd_70kd, Tymovirus 45/70Kd protein	-1.33316	0.324951
FGSG_07624	f_gramin_007170	COG2864, FdnI, Cytochrome b subunit of formate dehydrogenase	-1.33037	0.089407
FGSG_09060	f_gramin_008504	pfam00083, Sugar_tr, Sugar (and other) transporter	-1.32976	0.426699
FGSG_12049	f_gramin_011347	NA	-1.32943	0.522338
FGSG_11195	f_gramin_010537	COG4097, COG4097, Predicted ferric reductase	-1.32885	0.175785
FGSG_01869	f_gramin_001759	pfam00168, C2, C2 domain	-1.32611	0.135924
FGSG_08150	f_gramin_007658	smart00022, PLAc, Cytoplasmic phospholipase A2, catalytic subunit	-1.32268	0.235214
FGSG_10987	f_gramin_010341	NA	-1.31488	0.109922
FGSG_01058	f_gramin_000993	cd00180, S_TKc, Serine/Threonine protein kinases, catalytic domain	-1.31391	0.296413
FGSG_00616	f_gramin_000579	pfam03251, Tymo_45kd_70kd, Tymovirus 45/70Kd protein	-1.30987	0.252862
FGSG_00596	f_gramin_000559	cd04730, NPD_like, 2-Nitropropane dioxygenase (NPD), one of the nitroalkane oxidizing enzyme families, catalyzes oxidative denitrification of nitroalkanes to their corresponding carbonyl compounds and nitrites	-1.3093	0.359768
FGSG_13968	f_gramin_013266	NA	-1.3093	0.191505
FGSG_03815	f_gramin_003583	COG3889, COG3889, Predicted solute binding protein	-1.3092	0.278233
FGSG_05794	f_gramin_005434	COG3321, COG3321, Polyketide synthase modules and related proteins	-1.30897	0.128988
FGSG_00725	f_gramin_000680	pfam04082, Fungal_trans, Fungal specific transcription factor domain	-1.30715	0.491507
FGSG_11873	f_gramin_011171	NA	-1.30522	0.340673
FGSG_11719	f_gramin_011017	NA	-1.3039	0.151892
FGSG_03741	f_gramin_003513	pfam00067, p450, Cytochrome P450	-1.29893	0.25085
FGSG_06188	f_gramin_005805	NA	-1.29496	0.359122
FGSG_09443	f_gramin_008875	pfam03251, Tymo_45kd_70kd, Tymovirus 45/70Kd protein	-1.29424	0.308722
FGSG_03372	f_gramin_003166	NA	-1.28999	0.625564
FGSG_02129	f_gramin_002003	cd00204, ANK, ankyrin repeats	-1.28882	0.0996916
FGSG_12999	f_gramin_012297	pfam08619, Nha1_C, Alkali metal cation/H+ antiporter Nha1 C terminus	-1.28858	0.089407
FGSG_11694	f_gramin_010992	NA	-1.28848	0.384079
FGSG_13479	f_gramin_012777	COG1413, COG1413, FOG: HEAT repeat	-1.28781	0.150155
FGSG_04015	f_gramin_003765	pfam03154, Atrophin-1, Atrophin-1 family	-1.28052	0.1646
FGSG_10937	f_gramin_010293	pfam01061, ABC2_membrane, ABC-2 type transporter	-1.28035	0.337094
FGSG_01149	f_gramin_001076	pfam07646, Kelch_2, Kelch motif	-1.28017	0.185245
FGSG_03986	f_gramin_003737	pfam03372, Exo_endo_phos, Endonuclease/Exonuclease/phosphatase family	-1.27982	0.0533956
FGSG_05044	f_gramin_004719	cd00139, PIPKc, Phosphatidylinositol phosphate kinases (PIPK) catalyze the phosphorylation of phosphatidylinositol phosphate on the fourth or fifth hydroxyl of the inositol ring, to form phosphatidylinositol bisphosphate	-1.27957	0.0872889
FGSG_06060	f_gramin_005683	pfam01794, Ferric_reduct, Ferric reductase like transmembrane component	-1.27568	0.173983
FGSG_03585	f_gramin_003366	pfam03154, Atrophin-1, Atrophin-1 family	-1.27136	0.109922
FGSG_01696	f_gramin_001601	COG4096, HsdR, Type I site-specific restriction-modification system, R (restriction) subunit and related helicases	-1.26815	0.171442
FGSG_13305	f_gramin_012603	NA	-1.26707	0.321861
FGSG_12749	f_gramin_012047	NA	-1.26634	0.171442
FGSG_03154	f_gramin_002961	COG0665, DadA, Glycine/D-amino acid oxidases (deaminating)	-1.2645	0.382519
FGSG_08983	f_gramin_008434	NA	-1.26422	0.228927
FGSG_00101	f_gramin_000091	COG3368, COG3368, Predicted permease	-1.26271	0.269712
FGSG_08044	f_gramin_007558	COG0191, Fba, Fructose/tagatose bisphosphate aldolase	-1.2598	0.284706
FGSG_03754	f_gramin_003525	pfam00083, Sugar_tr, Sugar (and other) transporter	-1.25694	0.552666
FGSG_01994	f_gramin_001875	pfam04018, DUF368, Domain of unknown function (DUF368)	-1.2558	0.336555
FGSG_10229	f_gramin_009624	COG0665, DadA, Glycine/D-amino acid oxidases (deaminating)	-1.25519	0.147291
FGSG_02559	f_gramin_002407	pfam03154, Atrophin-1, Atrophin-1 family	-1.25353	0.185977
FGSG_13788	f_gramin_013086	COG0775, Pfs, Nucleoside phosphorylase	-1.25243	0.653108
FGSG_03086	f_gramin_002896	pfam00067, p450, Cytochrome P450	-1.25213	0.346977
FGSG_05461	f_gramin_005122	NA	-1.25093	0.328294
FGSG_02251	f_gramin_002115	COG3320, COG3320, Putative dehydrogenase domain of multifunctional non-ribosomal peptide synthetases and related enzymes	-1.24855	0.238282
FGSG_07337	f_gramin_006899	pfam05849, L-fibroin, Fibroin light chain (L-fibroin)	-1.24611	0.185245
FGSG_07631	f_gramin_007177	pfam00083, Sugar_tr, Sugar (and other) transporter	-1.24517	0.321429
FGSG_11908	f_gramin_011206	NA	-1.2431	0.152616
FGSG_07771	f_gramin_007303	pfam07690, MFS_1, Major Facilitator Superfamily	-1.24015	0.498394
FGSG_04919	f_gramin_004599	COG0474, MgtA, Cation transport ATPase	-1.23844	0.238736
FGSG_10081	f_gramin_009482	COG1835, COG1835, Predicted acyltransferases	-1.23798	0.176343
FGSG_10529	f_gramin_009911	pfam05793, TFIIF_alpha, Transcription initiation factor IIF, alpha subunit (TFIIF-alpha)	-1.23594	0.183181
FGSG_03011	f_gramin_002828	pfam08241, Methyltransf_11, Methyltransferase domain	-1.23464	0.128988
FGSG_06129	f_gramin_005750	pfam06317, Arena_RNA_pol, Arenavirus RNA polymerase	-1.23319	0.150567
FGSG_01679	f_gramin_001587	pfam02284, COX5A, Cytochrome c oxidase subunit Va	-1.23305	0.213587
FGSG_03010	f_gramin_002827	COG4886, COG4886, Leucine-rich repeat (LRR) protein	-1.23267	0.289168
FGSG_09886	f_gramin_009291	COG1723, COG1723, Uncharacterized conserved protein	-1.22968	0.0664248
FGSG_04932	f_gramin_004612	NA	-1.22732	0.125651
FGSG_02373	f_gramin_002231	NA	-1.22702	0.246536
FGSG_13754	f_gramin_013052	NA	-1.22462	0.162739
FGSG_04144	f_gramin_003886	COG0677, WecC, UDP-N-acetyl-D-mannosaminuronate dehydrogenase	-1.21999	0.142634
FGSG_10993	f_gramin_010346	COG0520, CsdB, Selenocysteine lyase	-1.21736	0.128055
FGSG_02557	f_gramin_002405	cd00200, WD40, WD40 domain, found in a number of eukaryotic proteins that cover a wide variety of functions including adaptor/regulatory modules in signal transduction, pre-mRNA processing and cytoskeleton assembly	-1.21671	0.128988
FGSG_01792	f_gramin_001686	pfam07690, MFS_1, Major Facilitator Superfamily	-1.21501	0.165727
FGSG_01205	f_gramin_001132	NA	-1.21255	0.154758
FGSG_12623	f_gramin_011921	NA	-1.20946	0.136739
FGSG_12602	f_gramin_011900	NA	-1.20906	0.133305
FGSG_03969	f_gramin_003723	COG1178, ThiP, ABC-type Fe3+ transport system, permease component	-1.20409	0.329786
FGSG_06217	f_gramin_005833	COG0667, Tas, Predicted oxidoreductases (related to aryl-alcohol dehydrogenases)	-1.20393	0.189005
FGSG_05397	f_gramin_005060	pfam03154, Atrophin-1, Atrophin-1 family	-1.20208	0.419981
FGSG_07886	f_gramin_007412	pfam07779, Cas1p, Cas1p-like protein	-1.19997	0.456019
FGSG_13039	f_gramin_012337	NA	-1.1982	0.613427
FGSG_13759	f_gramin_013057	smart00338, BRLZ, basic region leucin zipper;	-1.19487	0.109922
FGSG_12834	f_gramin_012132	NA	-1.19079	0.289532
FGSG_05968	f_gramin_005597	pfam04479, RTA1, RTA1 like protein	-1.18953	0.26337
FGSG_00973	f_gramin_000914	NA	-1.18921	0.442789
FGSG_04823	f_gramin_004514	pfam04548, AIG1, AIG1 family	-1.18857	0.278233
FGSG_08111	f_gramin_007622	COG1196, Smc, Chromosome segregation ATPases	-1.1868	0.115553
FGSG_12282	f_gramin_011580	pfam00172, Zn_clus, Fungal Zn(2)-Cys(6) binuclear cluster domain	-1.18465	0.454402
FGSG_01693	f_gramin_001598	COG5271, MDN1, AAA ATPase containing von Willebrand factor type A (vWA) domain	-1.18268	0.483781
FGSG_11950	f_gramin_011248	NA	-1.18268	0.541231
FGSG_03447	f_gramin_003236	pfam07690, MFS_1, Major Facilitator Superfamily	-1.18215	0.128988
FGSG_07355	f_gramin_006914	COG5422, ROM1, RhoGEF, Guanine nucleotide exchange factor for Rho/Rac/Cdc42-like GTPases	-1.18175	0.321429
FGSG_03406	f_gramin_003196	pfam01095, Pectinesterase, Pectinesterase	-1.17774	0.125468
FGSG_11988	f_gramin_011286	COG1132, MdlB, ABC-type multidrug transport system, ATPase and permease components	-1.17189	0.280769
FGSG_02354	f_gramin_002213	smart00636, Glyco_18, Glyco_18 domain	-1.17161	0.200452
FGSG_05176	f_gramin_004847	COG4935, COG4935, Regulatory P domain of the subtilisin-like proprotein convertases and other proteases	-1.17086	0.235214
FGSG_13134	f_gramin_012432	NA	-1.16928	0.191932
FGSG_08746	f_gramin_008213	COG0657, Aes, Esterase/lipase	-1.16747	0.348379
FGSG_09106	f_gramin_008549	COG0598, CorA, Mg2+ and Co2+ transporters	-1.16606	0.324951
FGSG_13392	f_gramin_012690	NA	-1.16603	0.41057
FGSG_09058	f_gramin_008502	pfam02009, Rifin_STEVOR, Rifin/stevor family	-1.1615	0.328485
FGSG_05850	f_gramin_005486	pfam06985, HET, Heterokaryon incompatibility protein (HET)	-1.1597	0.168764
FGSG_02398	f_gramin_002254	NA	-1.15965	0.203008
FGSG_08324	f_gramin_007816	pfam02718, Herpes_UL31, Herpesvirus UL31-like protein	-1.15931	0.271615
FGSG_07208	f_gramin_006776	NA	-1.15831	0.568865
FGSG_07537	f_gramin_007088	pfam02956, TT_ORF1, TT viral orf 1	-1.1582	0.457379
FGSG_05712	f_gramin_005360	COG0772, FtsW, Bacterial cell division membrane protein	-1.15129	0.23871
FGSG_05847	f_gramin_005483	pfam01522, Polysacc_deac_1, Polysaccharide deacetylase	-1.14833	0.312964
FGSG_05481	f_gramin_005141	pfam00685, Sulfotransfer_1, Sulfotransferase domain	-1.14765	0.168764
FGSG_08504	f_gramin_007984	pfam04401, DUF540, Protein of unknown function (DUF540)	-1.14548	0.106992
FGSG_03094	f_gramin_002903	COG1028, FabG, Dehydrogenases with different specificities (related to short-chain alcohol dehydrogenases)	-1.14546	0.42011
FGSG_04657	f_gramin_004370	COG0657, Aes, Esterase/lipase	-1.14417	0.42019
FGSG_11443	f_gramin_010760	COG3889, COG3889, Predicted solute binding protein	-1.14405	0.359768
FGSG_09224	f_gramin_008666	pfam04479, RTA1, RTA1 like protein	-1.14093	0.324951
FGSG_07015	f_gramin_006593	NA	-1.14056	0.292427
FGSG_11806	f_gramin_011104	COG3631, COG3631, Ketosteroid isomerase-related protein	-1.13813	0.31285
FGSG_09347	f_gramin_008783	COG0673, MviM, Predicted dehydrogenases and related proteins	-1.13787	0.272987
FGSG_08246	f_gramin_007744	NA	-1.13488	0.540915
FGSG_06622	f_gramin_006225	COG1368, MdoB, Phosphoglycerol transferase and related proteins, alkaline phosphatase superfamily	-1.13305	0.211446
FGSG_04950	f_gramin_004630	NA	-1.13227	0.236505
FGSG_09872	f_gramin_009278	cd00431, cysteine_hydrolases, Cysteine hydrolases	-1.12444	0.126702
FGSG_03762	f_gramin_003533	pfam00149, Metallophos, Calcineurin-like phosphoesterase	-1.12345	0.559893
FGSG_04995	f_gramin_004671	COG0474, MgtA, Cation transport ATPase	-1.12155	0.238736
FGSG_12136	f_gramin_011434	pfam03417, AAT, Acyl-coenzyme A:6-aminopenicillanic acid acyl-transferase	-1.11906	0.682804
FGSG_07758	f_gramin_007290	COG0604, Qor, NADPH:quinone reductase and related Zn-dependent oxidoreductases	-1.11882	0.551472
FGSG_05838	f_gramin_005475	COG3889, COG3889, Predicted solute binding protein	-1.11819	0.298483
FGSG_13527	f_gramin_012825	pfam00176, SNF2_N, SNF2 family N-terminal domain	-1.11756	0.236613
FGSG_11388	f_gramin_010710	NA	-1.11202	0.146007
FGSG_06380	f_gramin_005992	pfam04082, Fungal_trans, Fungal specific transcription factor domain	-1.11034	0.317014
FGSG_08958	f_gramin_008411	COG0775, Pfs, Nucleoside phosphorylase	-1.10877	0.178328
FGSG_06176	f_gramin_005793	pfam00583, Acetyltransf_1, Acetyltransferase (GNAT) family	-1.1068	0.304034
FGSG_04214	f_gramin_003953	COG1063, Tdh, Threonine dehydrogenase and related Zn-dependent dehydrogenases	-1.106	0.284706
FGSG_08794	f_gramin_008259	pfam07690, MFS_1, Major Facilitator Superfamily	-1.10568	0.293415
FGSG_14029	f_gramin_013327	pfam06022, Cir_Bir_Yir, Plasmodium variant antigen protein Cir/Yir/Bir	-1.10394	0.263576
FGSG_13902	f_gramin_013200	NA	-1.1037	0.221359
FGSG_00840	f_gramin_000787	pfam00755, Carn_acyltransf, Choline/Carnitine o-acyltransferase	-1.10266	0.448777
FGSG_06199	f_gramin_005816	COG2226, UbiE, Methylase involved in ubiquinone/menaquinone biosynthesis	-1.09742	0.17973
FGSG_04342	f_gramin_004076	COG0477, ProP, Permeases of the major facilitator superfamily	-1.09718	0.246536
FGSG_04800	f_gramin_004494	NA	-1.09651	0.0970068
FGSG_07676	f_gramin_007220	COG1172, AraH, Ribose/xylose/arabinose/galactoside ABC-type transport systems, permease components	-1.09594	0.29229
FGSG_00917	f_gramin_000861	COG3889, COG3889, Predicted solute binding protein	-1.09571	0.359768
FGSG_00847	f_gramin_000794	NA	-1.09269	0.235214
FGSG_06077	f_gramin_005699	pfam02948, Amelogenin, Amelogenin	-1.09253	0.105618
FGSG_07426	f_gramin_006983	pfam06519, TolA, TolA protein	-1.09	0.314784
FGSG_07482	f_gramin_007036	cd00067, GAL4, GAL4-like Zn2Cys6 binuclear cluster DNA-binding domain	-1.08235	0.128988
FGSG_07783	f_gramin_007314	pfam00328, Acid_phosphat_A, Histidine acid phosphatase	-1.08134	0.33297
FGSG_09569	f_gramin_008996	NA	-1.07998	0.153345
FGSG_11293	f_gramin_010623	COG0659, SUL1, Sulfate permease and related transporters (MFS superfamily)	-1.07454	0.638806
FGSG_10183	f_gramin_009579	smart00665, B561, Cytochrome b-561 / ferric reductase transmembrane domain	-1.07327	0.340958
FGSG_07378	f_gramin_006936	pfam03251, Tymo_45kd_70kd, Tymovirus 45/70Kd protein	-1.07231	0.129099
FGSG_01084	f_gramin_001015	COG3071, HemY, Uncharacterized enzyme of heme biosynthesis	-1.06931	0.17661
FGSG_04035	f_gramin_003784	cd00083, HLH, Helix-loop-helix domain, found in specific DNA- binding proteins that act as transcription factors	-1.06859	0.248092
FGSG_07888	f_gramin_007414	pfam00797, Acetyltransf_2, N-acetyltransferase	-1.06834	0.0827848
FGSG_04750	f_gramin_004451	pfam04479, RTA1, RTA1 like protein	-1.06671	0.0719379
FGSG_10857	f_gramin_010216	cd04514, Taspase1_like, Taspase1_like domains	-1.06662	0.364618
FGSG_03978	f_gramin_003731	pfam01598, Sterol_desat, Sterol desaturase	-1.0654	0.454836
FGSG_08797	f_gramin_008262	COG1501, COG1501, Alpha-glucosidases, family 31 of glycosyl hydrolases	-1.06522	0.154987
FGSG_06018	f_gramin_005644	COG2153, ElaA, Predicted acyltransferase	-1.06455	0.338812
FGSG_10768	f_gramin_010131	pfam06070, Herpes_UL32, Herpesvirus large structural phosphoprotein UL32	-1.06325	0.303617
FGSG_10872	f_gramin_010231	NA	-1.05915	0.366038
FGSG_08914	f_gramin_008371	cd01703, Pol_iota, Pol iota is member of the DNA polymerase Y-family, and has also been called Rad30 homolog B	-1.05767	0.0983704
FGSG_05677	f_gramin_005328	pfam00841, Protamine_P2, Sperm histone P2	-1.05628	0.254174
FGSG_08103	f_gramin_007614	COG3223, COG3223, Predicted membrane protein	-1.05206	0.165073
FGSG_11989	f_gramin_011287	pfam00501, AMP-binding, AMP-binding enzyme	-1.05179	0.490922
FGSG_06815	f_gramin_006408	COG0659, SUL1, Sulfate permease and related transporters (MFS superfamily)	-1.05055	0.0723083
FGSG_05979	f_gramin_005607	pfam04652, DUF605, Vta1 like	-1.04786	0.25596
FGSG_02738	f_gramin_002575	pfam08729, HPC2, Histone promoter control 2 (HPC2)	-1.04666	0.22741
FGSG_01558	f_gramin_001470	COG5141, COG5141, PHD zinc finger-containing protein	-1.04494	0.248092
FGSG_02935	f_gramin_002760	NA	-1.04235	0.175126
FGSG_00055	f_gramin_000049	NA	-1.04145	0.222132
FGSG_10483	f_gramin_009866	pfam00083, Sugar_tr, Sugar (and other) transporter	-1.04086	0.33408
FGSG_07435	f_gramin_006991	pfam05109, Herpes_BLLF1, Herpes virus major outer envelope glycoprotein (BLLF1)	-1.04083	0.150155
FGSG_07808	f_gramin_007337	COG0277, GlcD, FAD/FMN-containing dehydrogenases	-1.04073	0.282859
FGSG_08115	f_gramin_007626	pfam04484, DUF566, Family of unknown function (DUF566)	-1.03944	0.343254
FGSG_02873	f_gramin_002701	COG0318, CaiC, Acyl-CoA synthetases (AMP-forming)/AMP-acid ligases II	-1.03675	0.228797
FGSG_12998	f_gramin_012296	cd00204, ANK, ankyrin repeats	-1.03337	0.234367
FGSG_13848	f_gramin_013146	NA	-1.0307	0.152602
FGSG_09506	f_gramin_008935	NA	-1.03024	0.0627909
FGSG_02744	f_gramin_002581	COG2340, COG2340, Uncharacterized protein with SCP/PR1 domains	-1.03015	0.261951
FGSG_13154	f_gramin_012452	NA	-1.02336	0.266789
FGSG_08471	f_gramin_007954	pfam02122, Peptidase_S39, Putative replicase 1 (ORF2)	-1.02152	0.515112
FGSG_00418	f_gramin_000385	pfam04147, Nop14, Nop14-like family	-1.02093	0.157478
FGSG_03104	f_gramin_002913	NA	-1.01894	0.417183
FGSG_06399	f_gramin_006011	pfam04484, DUF566, Family of unknown function (DUF566)	-1.01884	0.193401
FGSG_05500	f_gramin_005158	pfam08648, DUF1777, Protein of unknown function (DUF1777)	-1.01476	0.14177
FGSG_10051	f_gramin_009453	pfam03154, Atrophin-1, Atrophin-1 family	-1.01357	0.178819
FGSG_08825	f_gramin_008287	COG0412, COG0412, Dienelactone hydrolase and related enzymes	-1.01291	0.507158
FGSG_04198	f_gramin_003938	COG3129, COG3129, Predicted SAM-dependent methyltransferase	-1.01228	0.415368
FGSG_03486	f_gramin_003271	pfam03583, LIP, Secretory lipase	-1.01076	0.484561
FGSG_11832	f_gramin_011130	pfam00083, Sugar_tr, Sugar (and other) transporter	-1.01064	0.178328
FGSG_03920	f_gramin_003679	pfam00083, Sugar_tr, Sugar (and other) transporter	-1.01057	0.522587
FGSG_06593	f_gramin_006198	smart00066, GAL4, GAL4-like Zn(II)2Cys6 (or C6 zinc) binuclear cluster DNA-binding domain	-1.00855	0.308734
FGSG_01861	f_gramin_001752	pfam00002, 7tm_2, 7 transmembrane receptor (Secretin family)	-1.00706	0.2889
FGSG_00020	f_gramin_000019	pfam04484, DUF566, Family of unknown function (DUF566)	-1.00599	0.757046
FGSG_03940	f_gramin_003698	cd00501, Peptidase_C15, Pyroglutamyl peptidase (PGP) type I, also known as pyrrolidone carboxyl peptidase (pcp) type I: Enzymes responsible for cleaving pyroglutamate (pGlu) from the N-terminal end of specialized proteins	-1.00382	0.165582
FGSG_11067	f_gramin_010416	cd00200, WD40, WD40 domain, found in a number of eukaryotic proteins that cover a wide variety of functions including adaptor/regulatory modules in signal transduction, pre-mRNA processing and cytoskeleton assembly	-1.0001	0.296413
FGSG_03006	f_gramin_002824	pfam02458, Transferase, Transferase family	1.00195	0.484401
FGSG_01087	f_gramin_001018	NA	1.00526	0.451415
FGSG_10539	f_gramin_009921	pfam04730, Agro_virD5, Agrobacterium VirD5 protein	1.00646	0.644729
FGSG_12571	f_gramin_011869	pfam08241, Methyltransf_11, Methyltransferase domain	1.00789	0.307987
FGSG_05804	f_gramin_005444	NA	1.0117	0.292282
FGSG_04251	f_gramin_003989	COG0300, DltE, Short-chain dehydrogenases of various substrate specificities	1.01183	0.102991
FGSG_03653	f_gramin_003429	cd03498, SQR_TypeB_2_TM, Succinate:quinone oxidoreductase (SQR)-like Type B subfamily 2, transmembrane subunit	1.01396	0.431941
FGSG_02138	f_gramin_002011	pfam00067, p450, Cytochrome P450	1.01489	0.510755
FGSG_09977	f_gramin_009380	pfam03276, Gag_spuma, Spumavirus gag protein	1.01515	0.315775
FGSG_05232	f_gramin_004901	pfam05109, Herpes_BLLF1, Herpes virus major outer envelope glycoprotein (BLLF1)	1.01535	0.0852101
FGSG_12935	f_gramin_012233	cd00162, RING, RING-finger (Really Interesting New Gene) domain, a specialized type of Zn-finger of 40 to 60 residues that binds two atoms of zinc	1.01542	0.414477
FGSG_03720	f_gramin_003493	pfam01254, TP2, Nuclear transition protein 2	1.01746	0.336555
FGSG_05413	f_gramin_005075	cd00200, WD40, WD40 domain, found in a number of eukaryotic proteins that cover a wide variety of functions including adaptor/regulatory modules in signal transduction, pre-mRNA processing and cytoskeleton assembly	1.01925	0.493623
FGSG_07583	f_gramin_007132	COG2808, PaiB, Transcriptional regulator	1.0263	0.31496
FGSG_02551	f_gramin_002399	cd00692, ligninase, Lignin and manganese peroxidases	1.02641	0.364377
FGSG_00377	f_gramin_000345	COG1670, RimL, Acetyltransferases, including N-acetylases of ribosomal proteins	1.02808	0.150155
FGSG_05231	f_gramin_004900	pfam04484, DUF566, Family of unknown function (DUF566)	1.0327	0.131215
FGSG_06149	f_gramin_005769	pfam00225, Kinesin, Kinesin motor domain	1.03436	0.359768
FGSG_03317	f_gramin_003113	NA	1.03544	0.447011
FGSG_03028	f_gramin_002845	COG1321, TroR, Mn-dependent transcriptional regulator	1.03683	0.334095
FGSG_02937	f_gramin_002762	pfam08386, Abhydrolase_4, TAP-like protein	1.04365	0.359519
FGSG_09464	f_gramin_008894	smart00066, GAL4, GAL4-like Zn(II)2Cys6 (or C6 zinc) binuclear cluster DNA-binding domain	1.04486	0.269712
FGSG_07550	f_gramin_007100	pfam07690, MFS_1, Major Facilitator Superfamily	1.04661	0.412261
FGSG_03212	f_gramin_003014	smart00636, Glyco_18, Glyco_18 domain	1.0511	0.328281
FGSG_01583	f_gramin_001494	pfam00067, p450, Cytochrome P450	1.05296	0.342502
FGSG_10549	f_gramin_009930	pfam06933, SSP160, Special lobe-specific silk protein SSP160	1.05363	0.22598
FGSG_09208	f_gramin_008650	pfam01163, RIO1, RIO1 family	1.05374	0.128988
FGSG_09544	f_gramin_008973	cd00200, WD40, WD40 domain, found in a number of eukaryotic proteins that cover a wide variety of functions including adaptor/regulatory modules in signal transduction, pre-mRNA processing and cytoskeleton assembly	1.05962	0.262757
FGSG_00193	f_gramin_000172	COG5048, COG5048, FOG: Zn-finger	1.06	0.136726
FGSG_00453	f_gramin_000420	COG1178, ThiP, ABC-type Fe3+ transport system, permease component	1.06131	0.483781
FGSG_00581	f_gramin_000544	pfam03154, Atrophin-1, Atrophin-1 family	1.06228	0.44958
FGSG_09470	f_gramin_008900	pfam08729, HPC2, Histone promoter control 2 (HPC2)	1.06423	0.129099
FGSG_10598	f_gramin_009976	pfam03154, Atrophin-1, Atrophin-1 family	1.06551	0.142634
FGSG_12413	f_gramin_011711	NA	1.07212	0.292427
FGSG_08357	f_gramin_007845	COG5022, COG5022, Myosin heavy chain	1.07278	0.292282
FGSG_12434	f_gramin_011732	NA	1.07384	0.251572
FGSG_09526	f_gramin_008955	pfam05110, AF-4, AF-4 proto-oncoprotein	1.07666	0.0954543
FGSG_10614	f_gramin_009991	NA	1.08218	0.128988
FGSG_13742	f_gramin_013040	COG1028, FabG, Dehydrogenases with different specificities (related to short-chain alcohol dehydrogenases)	1.08335	0.369579
FGSG_09984	f_gramin_009387	COG0107, HisF, Imidazoleglycerol-phosphate synthase	1.08829	0.314385
FGSG_02949	f_gramin_002772	NA	1.09415	0.119803
FGSG_07679	f_gramin_007222	COG1814, COG1814, Uncharacterized membrane protein	1.09503	0.403985
FGSG_01626	f_gramin_001534	pfam04484, DUF566, Family of unknown function (DUF566)	1.10246	0.304034
FGSG_10983	f_gramin_010337	COG1113, AnsP, Gamma-aminobutyrate permease and related permeases	1.10413	0.118382
FGSG_10026	f_gramin_009428	COG1028, FabG, Dehydrogenases with different specificities (related to short-chain alcohol dehydrogenases)	1.10667	0.466934
FGSG_09944	f_gramin_009348	pfam00583, Acetyltransf_1, Acetyltransferase (GNAT) family	1.11284	0.235214
FGSG_02346	f_gramin_002205	pfam01222, ERG4_ERG24, Ergosterol biosynthesis ERG4/ERG24 family	1.11747	0.167009
FGSG_04858	f_gramin_004541	pfam03251, Tymo_45kd_70kd, Tymovirus 45/70Kd protein	1.12012	0.483781
FGSG_13574	f_gramin_012872	NA	1.12161	0.208285
FGSG_11116	f_gramin_010462	pfam04484, DUF566, Family of unknown function (DUF566)	1.12251	0.225107
FGSG_05036	f_gramin_004711	cd01748, GATase1_IGP_Synthase, Type 1 glutamine amidotransferase (GATase1) domain found in imidazole glycerol phosphate synthase (IGPS)	1.1256	0.426962
FGSG_05546	f_gramin_005204	COG4992, ArgD, Ornithine/acetylornithine aminotransferase	1.12563	0.356954
FGSG_07227	f_gramin_006794	pfam03169, OPT, OPT oligopeptide transporter protein	1.12615	0.128988
FGSG_03101	f_gramin_002910	pfam00561, Abhydrolase_1, alpha/beta hydrolase fold	1.13021	0.257258
FGSG_04970	f_gramin_004649	COG2936, COG2936, Predicted acyl esterases	1.13474	0.172093
FGSG_08627	f_gramin_008102	COG0196, RibF, FAD synthase	1.13613	0.111344
FGSG_09923	f_gramin_009328	pfam04484, DUF566, Family of unknown function (DUF566)	1.13646	0.280474
FGSG_13391	f_gramin_012689	pfam04479, RTA1, RTA1 like protein	1.13894	0.396051
FGSG_02357	f_gramin_002215	pfam01490, Aa_trans, Transmembrane amino acid transporter protein	1.14043	0.401832
FGSG_04223	f_gramin_003962	COG0656, ARA1, Aldo/keto reductases, related to diketogulonate reductase	1.14048	0.276453
FGSG_10101	f_gramin_009501	pfam03302, VSP, Giardia variant-specific surface protein	1.14242	0.109922
FGSG_07988	f_gramin_007506	pfam03154, Atrophin-1, Atrophin-1 family	1.14262	0.340958
FGSG_11645	f_gramin_010943	pfam05109, Herpes_BLLF1, Herpes virus major outer envelope glycoprotein (BLLF1)	1.14539	0.492554
FGSG_11500	f_gramin_010811	COG0259, PdxH, Pyridoxamine-phosphate oxidase	1.14768	0.261951
FGSG_10482	f_gramin_009865	COG0241, HisB, Histidinol phosphatase and related phosphatases	1.14982	0.136346
FGSG_10014	f_gramin_009416	NA	1.15017	0.246763
FGSG_08783	f_gramin_008249	pfam04117, Mpv17_PMP22, Mpv17 / PMP22 family	1.1529	0.12872
FGSG_04429	f_gramin_004159	pfam01456, Mucin, Mucin-like glycoprotein	1.15291	0.235116
FGSG_02970	f_gramin_002791	cd00382, beta_CA, Carbonic anhydrases (CA) are zinc-containing enzymes that catalyze the reversible hydration of carbon dioxide in a two-step mechanism in which the nucleophilic attack of a zinc-bound hydroxide ion on carbon dioxide is followed by the regeneration of an active site by ionization of the zinc-bound water molecule and removal of a proton from the active site	1.15605	0.426962
FGSG_02950	f_gramin_002773	pfam01490, Aa_trans, Transmembrane amino acid transporter protein	1.15675	0.323556
FGSG_08077	f_gramin_007590	cd02803, OYE_like_FMN_family, Old yellow enzyme (OYE)-like FMN binding domain	1.15854	0.151892
FGSG_10516	f_gramin_009898	cd00127, DSPc, Dual specificity phosphatases (DSP)	1.16236	0.346326
FGSG_06771	f_gramin_006365	COG1132, MdlB, ABC-type multidrug transport system, ATPase and permease components	1.16274	0.109922
FGSG_06987	f_gramin_006566	NA	1.16313	0.487865
FGSG_06671	f_gramin_006272	NA	1.16365	0.151892
FGSG_07298	f_gramin_006862	pfam05109, Herpes_BLLF1, Herpes virus major outer envelope glycoprotein (BLLF1)	1.16508	0.287537
FGSG_12470	f_gramin_011768	NA	1.17242	0.472069
FGSG_04461	f_gramin_004191	pfam05231, MASE1, MASE1	1.17264	0.136726
FGSG_00621	f_gramin_000584	smart00483, POLXc, DNA polymerase X family	1.17567	0.171442
FGSG_09589	f_gramin_009015	COG1048, AcnA, Aconitase A	1.18094	0.440535
FGSG_12414	f_gramin_011712	NA	1.18577	0.234367
FGSG_03149	f_gramin_002956	pfam00583, Acetyltransf_1, Acetyltransferase (GNAT) family	1.1899	0.454876
FGSG_02154	f_gramin_002027	COG3889, COG3889, Predicted solute binding protein	1.19695	0.325166
FGSG_00140	f_gramin_000127	cd00204, ANK, ankyrin repeats	1.1973	0.150155
FGSG_04372	f_gramin_004106	NA	1.19799	0.146007
FGSG_02220	f_gramin_002086	COG4230, COG4230, Delta 1-pyrroline-5-carboxylate dehydrogenase	1.20045	0.456019
FGSG_12284	f_gramin_011582	COG2124, CypX, Cytochrome P450	1.20434	0.321464
FGSG_09195	f_gramin_008637	pfam00067, p450, Cytochrome P450	1.20488	0.261951
FGSG_04976	f_gramin_004655	pfam07690, MFS_1, Major Facilitator Superfamily	1.20614	0.546577
FGSG_12295	f_gramin_011593	pfam07698, 7TM-7TMR_HD, 7TM receptor with intracellular HD hydrolase	1.20687	0.237982
FGSG_05696	f_gramin_005346	cd00449, PLPDE_IV, PyridoxaL 5'-Phosphate Dependent Enzymes class IV (PLPDE_IV)	1.20839	0.280474
FGSG_03606	f_gramin_003386	pfam08729, HPC2, Histone promoter control 2 (HPC2)	1.20916	0.295981
FGSG_06728	f_gramin_006326	pfam04519, DUF583, Protein of unknown function, DUF583	1.20937	0.348534
FGSG_13419	f_gramin_012717	NA	1.21369	0.429838
FGSG_10882	f_gramin_010241	COG0464, SpoVK, ATPases of the AAA+ class	1.21588	0.163079
FGSG_03838	f_gramin_003606	COG1028, FabG, Dehydrogenases with different specificities (related to short-chain alcohol dehydrogenases)	1.22239	0.262757
FGSG_13328	f_gramin_012626	pfam04484, DUF566, Family of unknown function (DUF566)	1.22345	0.330117
FGSG_06629	f_gramin_006232	pfam05478, Prominin, Prominin	1.22871	0.151892
FGSG_02367	f_gramin_002225	pfam00067, p450, Cytochrome P450	1.23307	0.198601
FGSG_02821	f_gramin_002657	pfam04982, HPP, HPP family	1.23465	0.343516
FGSG_08205	f_gramin_007709	pfam00202, Aminotran_3, Aminotransferase class-III	1.23498	0.325166
FGSG_03949	f_gramin_003705	pfam02068, Metallothio_PEC, Plant PEC family metallothionein	1.23921	0.311505
FGSG_12120	f_gramin_011418	pfam00171, Aldedh, Aldehyde dehydrogenase family	1.24057	0.237249
FGSG_03639	f_gramin_003415	pfam07695, 7TMR-DISM_7TM, 7TM diverse intracellular signalling	1.24102	0.145073
FGSG_13430	f_gramin_012728	COG5118, BDP1, Transcription initiation factor TFIIIB, Bdp1 subunit	1.24571	0.422653
FGSG_12523	f_gramin_011821	pfam05705, DUF829, Eukaryotic protein of unknown function (DUF829)	1.25188	0.363524
FGSG_06925	f_gramin_006508	COG5543, COG5543, Uncharacterized conserved protein	1.25226	0.228003
FGSG_06591	f_gramin_006196	pfam06041, DUF924, Bacterial protein of unknown function (DUF924)	1.2561	0.168677
FGSG_12345	f_gramin_011643	smart00338, BRLZ, basic region leucin zipper;	1.25963	0.2889
FGSG_00139	f_gramin_000126	COG4230, COG4230, Delta 1-pyrroline-5-carboxylate dehydrogenase	1.2637	0.284706
FGSG_04503	f_gramin_004230	COG0412, COG0412, Dienelactone hydrolase and related enzymes	1.26391	0.194672
FGSG_03294	f_gramin_003090	pfam04082, Fungal_trans, Fungal specific transcription factor domain	1.26453	0.240518
FGSG_04847	f_gramin_004532	COG0431, COG0431, Predicted flavoprotein	1.26533	0.162416
FGSG_12557	f_gramin_011855	COG3889, COG3889, Predicted solute binding protein	1.26583	0.194355
FGSG_02843	f_gramin_002676	pfam00891, Methyltransf_2, O-methyltransferase	1.27141	0.140575
FGSG_00195	f_gramin_000174	pfam07690, MFS_1, Major Facilitator Superfamily	1.27448	0.106713
FGSG_13178	f_gramin_012476	NA	1.28025	0.366553
FGSG_13493	f_gramin_012791	COG0598, CorA, Mg2+ and Co2+ transporters	1.28246	0.24171
FGSG_04189	f_gramin_003930	COG0637, COG0637, Predicted phosphatase/phosphohexomutase	1.28388	0.0504187
FGSG_02117	f_gramin_001992	pfam00067, p450, Cytochrome P450	1.2873	0.403826
FGSG_11311	f_gramin_010641	COG5485, COG5485, Predicted ester cyclase	1.28997	0.366038
FGSG_09293	f_gramin_008731	pfam03154, Atrophin-1, Atrophin-1 family	1.29351	0.298589
FGSG_00038	f_gramin_000034	pfam06148, COG2, COG (conserved oligomeric Golgi) complex component, COG2	1.29742	0.266727
FGSG_06502	f_gramin_006111	COG0478, COG0478, RIO-like serine/threonine protein kinase fused to N-terminal HTH domain	1.29835	0.0713373
FGSG_11149	f_gramin_010492	COG0604, Qor, NADPH:quinone reductase and related Zn-dependent oxidoreductases	1.30171	0.18416
FGSG_07908	f_gramin_007432	COG0667, Tas, Predicted oxidoreductases (related to aryl-alcohol dehydrogenases)	1.30217	0.114464
FGSG_07678	f_gramin_007221	pfam04185, Phosphoesterase, Phosphoesterase family	1.30334	0.310509
FGSG_02384	f_gramin_002242	NA	1.30969	0.213587
FGSG_11089	f_gramin_010436	COG0596, MhpC, Predicted hydrolases or acyltransferases (alpha/beta hydrolase superfamily)	1.31497	0.238282
FGSG_00212	f_gramin_000189	NA	1.31596	0.185245
FGSG_02737	f_gramin_002574	NA	1.32141	0.473125
FGSG_07968	f_gramin_007489	pfam04479, RTA1, RTA1 like protein	1.3232	0.343729
FGSG_10029	f_gramin_009431	pfam07690, MFS_1, Major Facilitator Superfamily	1.32652	0.109922
FGSG_08284	f_gramin_007779	NA	1.33091	0.219238
FGSG_08160	f_gramin_007668	NA	1.33321	0.139763
FGSG_00735	f_gramin_000690	COG4106, Tam, Trans-aconitate methyltransferase	1.33971	0.302743
FGSG_02786	f_gramin_002622	COG1132, MdlB, ABC-type multidrug transport system, ATPase and permease components	1.33976	0.278233
FGSG_10764	f_gramin_010127	cd03024, DsbA_FrnE, DsbA family, FrnE subfamily	1.34392	0.101225
FGSG_07620	f_gramin_007166	pfam05368, NmrA, NmrA-like family	1.34423	0.379206
FGSG_04226	f_gramin_003965	pfam03302, VSP, Giardia variant-specific surface protein	1.34558	0.287537
FGSG_11162	f_gramin_010505	COG0596, MhpC, Predicted hydrolases or acyltransferases (alpha/beta hydrolase superfamily)	1.35299	0.211231
FGSG_11992	f_gramin_011290	COG0451, WcaG, Nucleoside-diphosphate-sugar epimerases	1.35348	0.307387
FGSG_03234	f_gramin_003034	pfam08580, KAR9, Yeast cortical protein KAR9	1.35755	0.393323
FGSG_03238	f_gramin_003038	COG2130, COG2130, Putative NADP-dependent oxidoreductases	1.35979	0.315333
FGSG_05035	f_gramin_004710	cd04722, TIM_phosphate_binding, TIM barrel proteins share a structurally conserved phosphate binding motif and in general share an eight beta/alpha closed barrel structure	1.36066	0.2889
FGSG_04526	f_gramin_004249	COG0666, Arp, FOG: Ankyrin repeat	1.36227	0.483282
FGSG_02643	f_gramin_002487	pfam03251, Tymo_45kd_70kd, Tymovirus 45/70Kd protein	1.36384	0.194672
FGSG_00268	f_gramin_000239	pfam02487, CLN3, CLN3 protein	1.36683	0.113225
FGSG_13797	f_gramin_013095	pfam00067, p450, Cytochrome P450	1.36705	0.32048
FGSG_11534	f_gramin_010843	pfam06719, AraC_N, AraC-type transcriptional regulator N-terminus	1.36984	0.109922
FGSG_03328	f_gramin_003122	pfam04117, Mpv17_PMP22, Mpv17 / PMP22 family	1.37134	0.188416
FGSG_03425	f_gramin_003215	COG1034, NuoG, NADH dehydrogenase/NADH:ubiquinone oxidoreductase 75 kD subunit (chain G)	1.3728	0.363524
FGSG_00681	f_gramin_000638	NA	1.37675	0.336034
FGSG_10609	f_gramin_009987	COG0277, GlcD, FAD/FMN-containing dehydrogenases	1.37739	0.146007
FGSG_02116	f_gramin_001991	pfam00685, Sulfotransfer_1, Sulfotransferase domain	1.38064	0.502571
FGSG_01038	f_gramin_000973	pfam00153, Mito_carr, Mitochondrial carrier protein	1.38122	0.368239
FGSG_04755	f_gramin_004455	cd02803, OYE_like_FMN_family, Old yellow enzyme (OYE)-like FMN binding domain	1.38339	0.348534
FGSG_08238	f_gramin_007737	pfam03154, Atrophin-1, Atrophin-1 family	1.38458	0.292282
FGSG_02963	f_gramin_002784	pfam00209, SNF, Sodium:neurotransmitter symporter family	1.38658	0.213587
FGSG_02254	f_gramin_002118	NA	1.38716	0.337094
FGSG_05714	f_gramin_005362	COG3889, COG3889, Predicted solute binding protein	1.39067	0.178328
FGSG_11474	f_gramin_010787	pfam04229, UPF0157, Uncharacterised protein family (UPF0157)	1.39108	0.362629
FGSG_08971	f_gramin_008422	COG0299, PurN, Folate-dependent phosphoribosylglycinamide formyltransferase PurN	1.39259	0.0528229
FGSG_12344	f_gramin_011642	COG2008, GLY1, Threonine aldolase	1.39362	0.201393
FGSG_01531	f_gramin_001443	cd02809, alpha_hydroxyacid_oxid_FMN, Family of homologous FMN-dependent alpha-hydroxyacid oxidizing enzymes	1.39465	0.183675
FGSG_10236	f_gramin_009631	COG4123, COG4123, Predicted O-methyltransferase	1.3959	0.128988
FGSG_03832	f_gramin_003600	cd00204, ANK, ankyrin repeats	1.39606	0.556238
FGSG_03514	f_gramin_003297	COG0365, Acs, Acyl-coenzyme A synthetases/AMP-(fatty) acid ligases	1.39783	0.195114
FGSG_04138	f_gramin_003880	NA	1.40959	0.310509
FGSG_10358	f_gramin_009746	pfam00117, GATase, Glutamine amidotransferase class-I	1.41122	0.0455952
FGSG_10920	f_gramin_010279	COG0604, Qor, NADPH:quinone reductase and related Zn-dependent oxidoreductases	1.41853	0.103477
FGSG_05707	f_gramin_005357	pfam00083, Sugar_tr, Sugar (and other) transporter	1.42017	0.213587
FGSG_04793	f_gramin_004487	COG1233, COG1233, Phytoene dehydrogenase and related proteins	1.42193	0.527729
FGSG_05032	f_gramin_004708	pfam06933, SSP160, Special lobe-specific silk protein SSP160	1.42511	0.235214
FGSG_06624	f_gramin_006227	COG0604, Qor, NADPH:quinone reductase and related Zn-dependent oxidoreductases	1.42643	0.25085
FGSG_04490	f_gramin_004218	NA	1.42744	0.22598
FGSG_00506	f_gramin_000472	pfam03481, SUA5, SUA5 domain	1.42797	0.0847819
FGSG_12406	f_gramin_011704	COG1584, COG1584, Predicted membrane protein	1.43372	0.19997
FGSG_12977	f_gramin_012275	COG1112, COG1112, Superfamily I DNA and RNA helicases and helicase subunits	1.44107	0.106992
FGSG_10538	f_gramin_009920	cd02199, YjgF_like1, YjgF_like1 belong to a large family of proteins present in bacteria, archaea, and eukaryotes with no definitive function	1.44167	0.607927
FGSG_11399	f_gramin_010720	pfam01565, FAD_binding_4, FAD binding domain	1.44547	0.249731
FGSG_04547	f_gramin_004270	COG0625, Gst, Glutathione S-transferase	1.45493	0.207771
FGSG_12352	f_gramin_011650	cd00299, GST_C_family, Glutathione S-transferase (GST) family, C-terminal alpha helical domain	1.45595	0.310509
FGSG_01783	f_gramin_001677	cd00687, Terpene_cyclase_nonplant_C1, NonPlant Terpene Cyclases, Class 1 (C1)	1.46208	0.262757
FGSG_01514	f_gramin_001427	COG1670, RimL, Acetyltransferases, including N-acetylases of ribosomal proteins	1.46663	0.136726
FGSG_00326	f_gramin_000296	pfam00922, Phosphoprotein, Vesiculovirus phosphoprotein	1.4692	0.13116
FGSG_00045	f_gramin_000039	COG0596, MhpC, Predicted hydrolases or acyltransferases (alpha/beta hydrolase superfamily)	1.47221	0.178831
FGSG_10520	f_gramin_009902	pfam07223, DUF1421, Protein of unknown function (DUF1421)	1.47364	0.0852101
FGSG_08213	f_gramin_007716	pfam03251, Tymo_45kd_70kd, Tymovirus 45/70Kd protein	1.47852	0.34363
FGSG_07300	f_gramin_006864	COG3673, COG3673, Uncharacterized conserved protein	1.48483	0.22598
FGSG_00683	f_gramin_000640	COG3791, COG3791, Uncharacterized conserved protein	1.4854	0.178819
FGSG_12543	f_gramin_011841	NA	1.48747	0.136531
FGSG_02658	f_gramin_002502	COG0810, TonB, Periplasmic protein TonB, links inner and outer membranes	1.48906	0.193401
FGSG_07325	f_gramin_006887	COG1132, MdlB, ABC-type multidrug transport system, ATPase and permease components	1.48979	0.18233
FGSG_11102	f_gramin_010449	COG0596, MhpC, Predicted hydrolases or acyltransferases (alpha/beta hydrolase superfamily)	1.49268	0.287537
FGSG_01584	f_gramin_001495	pfam07690, MFS_1, Major Facilitator Superfamily	1.49636	0.22598
FGSG_05470	f_gramin_005131	COG0636, AtpE, F0F1-type ATP synthase, subunit c/Archaeal/vacuolar-type H+-ATPase, subunit K	1.49811	0.23009
FGSG_00850	f_gramin_000797	COG0443, DnaK, Molecular chaperone	1.49869	0.390737
FGSG_04380	f_gramin_004114	COG5099, COG5099, RNA-binding protein of the Puf family, translational repressor	1.49992	0.29302
FGSG_07383	f_gramin_006941	cd03232, ABC_PDR_domain2, The pleiotropic drug resistance-like (PDR) family of ATP-binding cassette (ABC) transporters	1.50494	0.382519
FGSG_08507	f_gramin_007987	COG3254, COG3254, Uncharacterized conserved protein	1.51014	0.292282
FGSG_05822	f_gramin_005461	cd01741, GATase1_1, This group contains a subgroup of proteins having the Type 1 glutamine amidotransferase (GATase1) domain	1.51101	0.235223
FGSG_02118	f_gramin_001993	pfam00067, p450, Cytochrome P450	1.51565	0.261951
FGSG_02754	f_gramin_002591	pfam00583, Acetyltransf_1, Acetyltransferase (GNAT) family	1.52496	0.284706
FGSG_03416	f_gramin_003206	COG0665, DadA, Glycine/D-amino acid oxidases (deaminating)	1.53193	0.368407
FGSG_03396	f_gramin_003189	pfam07690, MFS_1, Major Facilitator Superfamily	1.54438	0.22598
FGSG_05258	f_gramin_004926	pfam04479, RTA1, RTA1 like protein	1.54661	0.12951
FGSG_10646	f_gramin_010020	NA	1.54794	0.325166
FGSG_03480	f_gramin_003265	COG0642, BaeS, Signal transduction histidine kinase	1.55135	0.174946
FGSG_03659	f_gramin_003435	pfam08580, KAR9, Yeast cortical protein KAR9	1.55309	0.246536
FGSG_04167	f_gramin_003908	NA	1.55458	0.334046
FGSG_13561	f_gramin_012859	COG0654, UbiH, 2-polyprenyl-6-methoxyphenol hydroxylase and related FAD-dependent oxidoreductases	1.55537	0.268775
FGSG_00053	f_gramin_000047	COG0667, Tas, Predicted oxidoreductases (related to aryl-alcohol dehydrogenases)	1.56222	0.067394
FGSG_07655	f_gramin_007200	COG1294, AppB, Cytochrome bd-type quinol oxidase, subunit 2	1.56349	0.334569
FGSG_03579	f_gramin_003360	COG4221, COG4221, Short-chain alcohol dehydrogenase of unknown specificity	1.56402	0.171442
FGSG_11570	f_gramin_010877	COG1063, Tdh, Threonine dehydrogenase and related Zn-dependent dehydrogenases	1.56907	0.150155
FGSG_03367	f_gramin_003161	pfam08919, F_actin_bind, F-actin binding	1.57241	0.136346
FGSG_04371	f_gramin_004105	COG0702, COG0702, Predicted nucleoside-diphosphate-sugar epimerases	1.57393	0.151041
FGSG_03750	f_gramin_003522	pfam01822, WSC, WSC domain	1.57902	0.12872
FGSG_08207	f_gramin_007711	pfam00067, p450, Cytochrome P450	1.58152	0.36923
FGSG_00550	f_gramin_000515	cd00204, ANK, ankyrin repeats	1.58169	0.24144
FGSG_05545	f_gramin_005203	pfam03901, Glyco_transf_22, Alg9-like mannosyltransferase family	1.58238	0.0773
FGSG_04988	f_gramin_004665	cd02809, alpha_hydroxyacid_oxid_FMN, Family of homologous FMN-dependent alpha-hydroxyacid oxidizing enzymes	1.58301	0.348379
FGSG_06609	f_gramin_006212	pfam00583, Acetyltransf_1, Acetyltransferase (GNAT) family	1.58321	0.172448
FGSG_13181	f_gramin_012479	cd01841, NnaC_like, NnaC (CMP-NeuNAc synthetase) _like subfamily of SGNH_hydrolases, a diverse family of lipases and esterases	1.58378	0.135924
FGSG_07877	f_gramin_007404	cd00189, TPR, Tetratricopeptide repeat domain	1.58456	0.235214
FGSG_12483	f_gramin_011781	COG0667, Tas, Predicted oxidoreductases (related to aryl-alcohol dehydrogenases)	1.58575	0.234367
FGSG_03973	f_gramin_003727	NA	1.59184	0.268775
FGSG_12451	f_gramin_011749	pfam05839, Apc13p, Apc13p protein	1.59406	0.137741
FGSG_05446	f_gramin_005107	COG0010, SpeB, Arginase/agmatinase/formimionoglutamate hydrolase, arginase family	1.59729	0.254174
FGSG_06119	f_gramin_005740	cd00413, Glyco_hydrolase_16, The O-Glycosyl hydrolases are a widespread group of enzymes that hydrolyse the glycosidic bond between two or more carbohydrates, or between a carbohydrate and a non-carbohydrate moiety	1.59975	0.254174
FGSG_03218	f_gramin_003019	cd03144, GATase1_ScBLP_like, Type 1 glutamine amidotransferase (GATase1)-like domain found in proteins similar to Saccharomyces cerevisiae biotin-apoprotein ligase (ScBLP)	1.60929	0.234367
FGSG_03714	f_gramin_003487	pfam03663, Glyco_hydro_76, Glycosyl hydrolase family 76	1.60953	0.260606
FGSG_08209	f_gramin_007713	COG1020, EntF, Non-ribosomal peptide synthetase modules and related proteins	1.618	0.366553
FGSG_06499	f_gramin_006108	pfam00260, Protamine_P1, Protamine P1	1.62047	0.152616
FGSG_02891	f_gramin_002718	pfam00646, F-box, F-box domain	1.63192	0.195114
FGSG_02255	f_gramin_002119	cd00118, LysM, Lysin domain, found in a variety of enzymes involved in bacterial cell wall degradation	1.63639	0.208285
FGSG_10994	f_gramin_010347	COG0666, Arp, FOG: Ankyrin repeat	1.65177	0.364725
FGSG_09356	f_gramin_008791	NA	1.65315	0.272224
FGSG_02892	f_gramin_002719	COG1028, FabG, Dehydrogenases with different specificities (related to short-chain alcohol dehydrogenases)	1.65359	0.168888
FGSG_01285	f_gramin_001208	COG1167, ARO8, Transcriptional regulators containing a DNA-binding HTH domain and an aminotransferase domain (MocR family) and their eukaryotic orthologs	1.65385	0.397147
FGSG_04993	f_gramin_004669	pfam00583, Acetyltransf_1, Acetyltransferase (GNAT) family	1.65397	0.211335
FGSG_02271	f_gramin_002132	pfam02728, Cu_amine_oxidN3, Copper amine oxidase, N3 domain	1.65611	0.246763
FGSG_04023	f_gramin_003773	COG0475, KefB, Kef-type K+ transport systems, membrane components	1.6569	0.0271548
FGSG_12123	f_gramin_011421	pfam07174, FAP, Fibronectin-attachment protein (FAP)	1.65815	0.185245
FGSG_01742	f_gramin_001639	COG0667, Tas, Predicted oxidoreductases (related to aryl-alcohol dehydrogenases)	1.66243	0.323936
FGSG_05537	f_gramin_005195	COG5406, COG5406, Nucleosome binding factor SPN, SPT16 subunit	1.66967	0.22598
FGSG_01169	f_gramin_001096	NA	1.67659	0.228927
FGSG_03930	f_gramin_003688	pfam00153, Mito_carr, Mitochondrial carrier protein	1.67688	0.246763
FGSG_13682	f_gramin_012980	NA	1.67757	0.297596
FGSG_12497	f_gramin_011795	pfam06985, HET, Heterokaryon incompatibility protein (HET)	1.68192	0.178368
FGSG_00669	f_gramin_000628	COG1132, MdlB, ABC-type multidrug transport system, ATPase and permease components	1.68557	0.191505
FGSG_09682	f_gramin_009100	NA	1.69156	0.32943
FGSG_00024	f_gramin_000022	pfam00144, Beta-lactamase, Beta-lactamase	1.69208	0.230096
FGSG_10974	f_gramin_010329	pfam05109, Herpes_BLLF1, Herpes virus major outer envelope glycoprotein (BLLF1)	1.7051	0.320684
FGSG_10612	f_gramin_009989	COG0654, UbiH, 2-polyprenyl-6-methoxyphenol hydroxylase and related FAD-dependent oxidoreductases	1.70514	0.129099
FGSG_02330	f_gramin_002190	COG2132, SufI, Putative multicopper oxidases	1.70654	0.142634
FGSG_13999	f_gramin_013297	pfam06985, HET, Heterokaryon incompatibility protein (HET)	1.70709	0.287675
FGSG_11714	f_gramin_011012	pfam01073, 3Beta_HSD, 3-beta hydroxysteroid dehydrogenase/isomerase family	1.71426	0.195187
FGSG_03780	f_gramin_003550	cd00333, MIP, Major intrinsic protein (MIP) superfamily	1.71595	0.25596
FGSG_03881	f_gramin_003641	NA	1.71697	0.299861
FGSG_12321	f_gramin_011619	pfam05109, Herpes_BLLF1, Herpes virus major outer envelope glycoprotein (BLLF1)	1.72075	0.426163
FGSG_10392	f_gramin_009780	smart00702, P4Hc, Prolyl 4-hydroxylase alpha subunit homologues	1.72444	0.265137
FGSG_07588	f_gramin_007136	pfam03157, Glutenin_hmw, High molecular weight glutenin subunit	1.72452	0.125651
FGSG_05790	f_gramin_005430	COG2910, COG2910, Putative NADH-flavin reductase	1.72856	0.278233
FGSG_05275	f_gramin_004942	pfam06346, Drf_FH1, Formin Homology Region 1	1.72986	0.213587
FGSG_03045	f_gramin_002860	pfam04479, RTA1, RTA1 like protein	1.73029	0.213587
FGSG_03175	f_gramin_002982	COG0604, Qor, NADPH:quinone reductase and related Zn-dependent oxidoreductases	1.73448	0.18925
FGSG_03672	f_gramin_003446	COG0596, MhpC, Predicted hydrolases or acyltransferases (alpha/beta hydrolase superfamily)	1.74287	0.0852101
FGSG_05554	f_gramin_005212	COG0160, GabT, 4-aminobutyrate aminotransferase and related aminotransferases	1.75082	0.299919
FGSG_09924	f_gramin_009329	COG0012, COG0012, Predicted GTPase, probable translation factor	1.76125	0.109922
FGSG_03368	f_gramin_003162	NA	1.76384	0.128988
FGSG_02229	f_gramin_002093	COG0833, LysP, Amino acid transporters	1.78214	0.0902644
FGSG_10629	f_gramin_010006	pfam00067, p450, Cytochrome P450	1.80177	0.0527663
FGSG_05167	f_gramin_004838	cd01457, vWA_ORF176_type, VWA ORF176 type: Von Willebrand factor type A (vWA) domain was originally found in the blood coagulation protein von Willebrand factor (vWF)	1.80267	0.128988
FGSG_10743	f_gramin_010107	pfam00291, PALP, Pyridoxal-phosphate dependent enzyme	1.80448	0.25085
FGSG_12890	f_gramin_012188	cd00448, YjgF_like, YjgF, YER057c, and UK114 belong to a large family of proteins present in bacteria, archaea, and eukaryotes with no definitive function	1.80552	0.220965
FGSG_03498	f_gramin_003282	pfam00067, p450, Cytochrome P450	1.80653	0.107552
FGSG_07572	f_gramin_007121	COG0628, PerM, Predicted permease	1.808	0.320727
FGSG_05362	f_gramin_005027	NA	1.81511	0.149967
FGSG_01980	f_gramin_001862	pfam08445, FR47, FR47-like protein	1.8269	0.22598
FGSG_03790	f_gramin_003560	cd04268, ZnMc_MMP_like, Zinc-dependent metalloprotease, MMP_like subfamily	1.8279	0.151892
FGSG_11128	f_gramin_010473	pfam00155, Aminotran_1_2, Aminotransferase class I and II	1.8337	0.22598
FGSG_07682	f_gramin_007224	pfam07690, MFS_1, Major Facilitator Superfamily	1.83716	0.387595
FGSG_03225	f_gramin_003026	NA	1.84118	0.150155
FGSG_11564	f_gramin_010871	pfam02009, Rifin_STEVOR, Rifin/stevor family	1.85008	0.377975
FGSG_03224	f_gramin_003025	COG1028, FabG, Dehydrogenases with different specificities (related to short-chain alcohol dehydrogenases)	1.85258	0.231487
FGSG_03654	f_gramin_003430	NA	1.86342	0.245993
FGSG_07590	f_gramin_007138	pfam02668, TauD, Taurine catabolism dioxygenase TauD, TfdA family	1.86501	0.139726
FGSG_11349	f_gramin_010676	smart00256, FBOX, A Receptor for Ubiquitination Targets;	1.87112	0.30372
FGSG_13412	f_gramin_012710	pfam03251, Tymo_45kd_70kd, Tymovirus 45/70Kd protein	1.87256	0.080226
FGSG_03610	f_gramin_003390	COG0604, Qor, NADPH:quinone reductase and related Zn-dependent oxidoreductases	1.87306	0.269712
FGSG_02760	f_gramin_002597	COG3236, COG3236, Uncharacterized protein conserved in bacteria	1.87846	0.200452
FGSG_06230	f_gramin_005846	NA	1.8817	0.129099
FGSG_04853	f_gramin_004537	COG3781, COG3781, Predicted membrane protein	1.88486	0.178328
FGSG_01048	f_gramin_000983	pfam00067, p450, Cytochrome P450	1.88657	0.131319
FGSG_03231	f_gramin_003032	pfam07690, MFS_1, Major Facilitator Superfamily	1.88675	0.198225
FGSG_12067	f_gramin_011365	pfam08386, Abhydrolase_4, TAP-like protein	1.89569	0.151892
FGSG_12357	f_gramin_011655	COG0169, AroE, Shikimate 5-dehydrogenase	1.8987	0.113225
FGSG_03147	f_gramin_002954	COG1171, IlvA, Threonine dehydratase	1.90329	0.208285
FGSG_08347	f_gramin_007836	COG0531, PotE, Amino acid transporters	1.90436	0.173571
FGSG_05739	f_gramin_005384	NA	1.90612	0.374236
FGSG_10647	f_gramin_010021	pfam08241, Methyltransf_11, Methyltransferase domain	1.91367	0.197076
FGSG_11376	f_gramin_010700	COG0697, RhaT, Permeases of the drug/metabolite transporter (DMT) superfamily	1.91425	0.0847819
FGSG_09038	f_gramin_008483	pfam00339, Arrestin_N, Arrestin (or S-antigen), N-terminal domain	1.91629	0.492031
FGSG_12819	f_gramin_012117	pfam00583, Acetyltransf_1, Acetyltransferase (GNAT) family	1.9182	0.211335
FGSG_03392	f_gramin_003185	COG3240, COG3240, Phospholipase/lecithinase/hemolysin	1.92611	0.345314
FGSG_13952	f_gramin_013250	pfam06954, Resistin, Resistin	1.9273	0.31285
FGSG_05416	f_gramin_005078	pfam01636, APH, Phosphotransferase enzyme family	1.93102	0.151892
FGSG_02552	f_gramin_002400	NA	1.93335	0.13908
FGSG_10191	f_gramin_009587	COG3542, COG3542, Uncharacterized conserved protein	1.93625	0.124721
FGSG_06444	f_gramin_006055	cd00686, Terpene_cyclase_cis_trans_C1, Cis, Trans, Terpene Cyclases, Class 1	1.94473	0.235214
FGSG_03719	f_gramin_003492	COG4120, COG4120, ABC-type uncharacterized transport system, permease component	1.94959	0.109164
FGSG_07134	f_gramin_006708	pfam07690, MFS_1, Major Facilitator Superfamily	1.97462	0.0852101
FGSG_07843	f_gramin_007371	pfam07223, DUF1421, Protein of unknown function (DUF1421)	1.98193	0.22741
FGSG_01669	f_gramin_001577	smart00066, GAL4, GAL4-like Zn(II)2Cys6 (or C6 zinc) binuclear cluster DNA-binding domain	1.99497	0.247859
FGSG_11574	f_gramin_010881	pfam05368, NmrA, NmrA-like family	2.02052	0.168888
FGSG_12548	f_gramin_011846	pfam07519, Tannase, Tannase and feruloyl esterase	2.03358	0.0638035
FGSG_07522	f_gramin_007073	pfam03251, Tymo_45kd_70kd, Tymovirus 45/70Kd protein	2.03968	0.0822608
FGSG_10507	f_gramin_009889	pfam05705, DUF829, Eukaryotic protein of unknown function (DUF829)	2.04006	0.108886
FGSG_09182	f_gramin_008624	COG3321, COG3321, Polyketide synthase modules and related proteins	2.04337	0.302274
FGSG_08199	f_gramin_007704	COG0209, NrdA, Ribonucleotide reductase, alpha subunit	2.04698	0.109164
FGSG_11215	f_gramin_010554	COG0654, UbiH, 2-polyprenyl-6-methoxyphenol hydroxylase and related FAD-dependent oxidoreductases	2.05404	0.213109
FGSG_03990	f_gramin_003741	cd02901, Macro_Poa1p_like, Macro domain, Poa1p_like family	2.05492	0.172609
FGSG_13875	f_gramin_013173	pfam00743, FMO-like, Flavin-binding monooxygenase-like	2.0588	0.262757
FGSG_04548	f_gramin_004271	COG5422, ROM1, RhoGEF, Guanine nucleotide exchange factor for Rho/Rac/Cdc42-like GTPases	2.05912	0.183828
FGSG_13703	f_gramin_013001	pfam06305, DUF1049, Protein of unknown function (DUF1049)	2.05947	0.293415
FGSG_03157	f_gramin_002964	pfam01500, Keratin_B2, Keratin, high sulfur B2 protein	2.06513	0.200452
FGSG_05807	f_gramin_005447	pfam03403, PAF-AH_p_II, Platelet-activating factor acetylhydrolase, plasma/intracellular isoform II	2.06729	0.30372
FGSG_12837	f_gramin_012135	NA	2.07706	0.33741
FGSG_06656	f_gramin_006258	pfam04479, RTA1, RTA1 like protein	2.07731	0.109922
FGSG_12445	f_gramin_011743	pfam00149, Metallophos, Calcineurin-like phosphoesterase	2.0811	0.16434
FGSG_13979	f_gramin_013277	COG1670, RimL, Acetyltransferases, including N-acetylases of ribosomal proteins	2.08542	0.14177
FGSG_09051	f_gramin_008496	NA	2.09615	0.166488
FGSG_06663	f_gramin_006265	cd00413, Glyco_hydrolase_16, The O-Glycosyl hydrolases are a widespread group of enzymes that hydrolyse the glycosidic bond between two or more carbohydrates, or between a carbohydrate and a non-carbohydrate moiety	2.10379	0.234367
FGSG_07569	f_gramin_007118	smart00636, Glyco_18, Glyco_18 domain	2.10435	0.0923914
FGSG_00209	f_gramin_000186	pfam02480, Herpes_gE, Alphaherpesvirus glycoprotein E	2.10559	0.178819
FGSG_05940	f_gramin_005570	pfam00004, AAA, ATPase family associated with various cellular activities (AAA)	2.10804	0.165727
FGSG_05924	f_gramin_005554	pfam02877, PARP_reg, Poly(ADP-ribose) polymerase, regulatory domain	2.11683	0.19801
FGSG_07627	f_gramin_007173	COG0277, GlcD, FAD/FMN-containing dehydrogenases	2.12284	0.211335
FGSG_10922	f_gramin_010281	COG4305, COG4305, Endoglucanase C-terminal domain/subunit and related proteins	2.13301	0.0779129
FGSG_11868	f_gramin_011166	pfam03954, Lectin_N, Hepatic lectin, N-terminal domain	2.13417	0.103477
FGSG_09742	f_gramin_009157	COG3794, PetE, Plastocyanin	2.14084	0.178328
FGSG_05889	f_gramin_005522	pfam08740, BCS1_N, BCS1 N terminal	2.14428	0.255265
FGSG_04248	f_gramin_003987	COG1028, FabG, Dehydrogenases with different specificities (related to short-chain alcohol dehydrogenases)	2.14637	0.304034
FGSG_03998	f_gramin_003749	pfam07223, DUF1421, Protein of unknown function (DUF1421)	2.16214	0.0872889
FGSG_11222	f_gramin_010559	pfam05539, Pneumo_att_G, Pneumovirinae attachment membrane glycoprotein G	2.16513	0.124221
FGSG_09107	f_gramin_008550	cd00204, ANK, ankyrin repeats	2.17447	0.226936
FGSG_07386	f_gramin_006943	pfam07223, DUF1421, Protein of unknown function (DUF1421)	2.20168	0.172093
FGSG_13552	f_gramin_012850	cd00296, SIR2, SIR2 superfamily of proteins includes silent information regulator 2 (Sir2) enzymes which catalyze NAD+-dependent protein/histone deacetylation, where the acetyl group from the lysine epsilon-amino group is transferred to the ADP-ribose moiety of NAD+, producing nicotinamide and the novel metabolite O-acetyl-ADP-ribose	2.20447	0.172609
FGSG_00554	f_gramin_000519	COG0071, IbpA, Molecular chaperone (small heat shock protein)	2.20542	0.137741
FGSG_01496	f_gramin_001409	COG3119, AslA, Arylsulfatase A and related enzymes	2.2073	0.151892
FGSG_12214	f_gramin_011512	cd00055, EGF_Lam, Laminin-type epidermal growth factor-like domain	2.22555	0.378512
FGSG_13279	f_gramin_012577	NA	2.23874	0.256133
FGSG_02327	f_gramin_002187	pfam00743, FMO-like, Flavin-binding monooxygenase-like	2.23979	0.348534
FGSG_03768	f_gramin_003538	COG0581, PstA, ABC-type phosphate transport system, permease component	2.24014	0.016556
FGSG_03036	f_gramin_002852	COG1028, FabG, Dehydrogenases with different specificities (related to short-chain alcohol dehydrogenases)	2.25012	0.321429
FGSG_08292	f_gramin_007786	pfam03154, Atrophin-1, Atrophin-1 family	2.25571	0.080226
FGSG_07599	f_gramin_007147	NA	2.25981	0.226936
FGSG_07358	f_gramin_006917	pfam00326, Peptidase_S9, Prolyl oligopeptidase family	2.26338	0.307387
FGSG_04969	f_gramin_004648	COG0654, UbiH, 2-polyprenyl-6-methoxyphenol hydroxylase and related FAD-dependent oxidoreductases	2.26603	0.178328
FGSG_03984	f_gramin_003735	pfam01070, FMN_dh, FMN-dependent dehydrogenase	2.26817	0.22598
FGSG_08570	f_gramin_008047	pfam04479, RTA1, RTA1 like protein	2.26997	0.0684294
FGSG_06232	f_gramin_005848	pfam06772, LtrA, Bacterial low temperature requirement A protein (LtrA)	2.27217	0.178328
FGSG_08272	f_gramin_007767	cd01466, vWA_C3HC4_type, VWA C3HC4-type: Von Willebrand factor type A (vWA) domain was originally found in the blood coagulation protein von Willebrand factor (vWF)	2.27454	0.128988
FGSG_02343	f_gramin_002203	pfam06609, TRI12, Fungal trichothecene efflux pump (TRI12)	2.28638	0.130372
FGSG_11073	f_gramin_010421	COG3191, DmpA, L-aminopeptidase/D-esterase	2.29609	0.147291
FGSG_03035	f_gramin_002851	pfam03251, Tymo_45kd_70kd, Tymovirus 45/70Kd protein	2.30696	0.354475
FGSG_01836	f_gramin_001727	COG1819, COG1819, Glycosyl transferases, related to UDP-glucuronosyltransferase	2.31282	0.178328
FGSG_10194	f_gramin_009590	COG0076, GadB, Glutamate decarboxylase and related PLP-dependent proteins	2.31655	0.178819
FGSG_12340	f_gramin_011638	pfam08450, SGL, SMP-30/Gluconolaconase/LRE-like region	2.31854	0.264523
FGSG_03844	f_gramin_003610	pfam07690, MFS_1, Major Facilitator Superfamily	2.32952	0.1646
FGSG_14018	f_gramin_013316	pfam03251, Tymo_45kd_70kd, Tymovirus 45/70Kd protein	2.33331	0.156292
FGSG_03383	f_gramin_003176	NA	2.3349	0.151892
FGSG_03422	f_gramin_003212	pfam05870, PA_decarbox, Phenolic acid decarboxylase (PAD)	2.33568	0.398578
FGSG_07535	f_gramin_007086	pfam01636, APH, Phosphotransferase enzyme family	2.35056	0.210629
FGSG_04012	f_gramin_003762	cd02803, OYE_like_FMN_family, Old yellow enzyme (OYE)-like FMN binding domain	2.35141	0.0504187
FGSG_05829	f_gramin_005467	COG1506, DAP2, Dipeptidyl aminopeptidases/acylaminoacyl-peptidases	2.35916	0.284303
FGSG_12073	f_gramin_011371	cd00880, Era_like, Era (E	2.35945	0.0275954
FGSG_13827	f_gramin_013125	pfam00909, Ammonium_transp, Ammonium Transporter Family	2.35991	0.0847819
FGSG_03531	f_gramin_003313	pfam00264, Tyrosinase, Common central domain of tyrosinase	2.36283	0.0787789
FGSG_11250	f_gramin_010584	pfam00324, AA_permease, Amino acid permease	2.38911	0.0804364
FGSG_13503	f_gramin_012801	cd04160, Arfrp1, Arfrp1 subfamily	2.41918	0.335967
FGSG_03651	f_gramin_003427	COG0451, WcaG, Nucleoside-diphosphate-sugar epimerases	2.42121	0.185245
FGSG_02691	f_gramin_002534	pfam02668, TauD, Taurine catabolism dioxygenase TauD, TfdA family	2.42242	0.128988
FGSG_12570	f_gramin_011868	COG1670, RimL, Acetyltransferases, including N-acetylases of ribosomal proteins	2.43585	0.185245
FGSG_03721	f_gramin_003494	pfam05368, NmrA, NmrA-like family	2.43683	0.328485
FGSG_07111	f_gramin_006686	NA	2.4378	0.154987
FGSG_10747	f_gramin_010111	pfam00083, Sugar_tr, Sugar (and other) transporter	2.44244	0.0437757
FGSG_03279	f_gramin_003077	pfam03169, OPT, OPT oligopeptide transporter protein	2.45021	0.0614778
FGSG_00273	f_gramin_000244	COG0604, Qor, NADPH:quinone reductase and related Zn-dependent oxidoreductases	2.4503	0.113225
FGSG_06271	f_gramin_005886	NA	2.4524	0.185245
FGSG_04444	f_gramin_004174	pfam00646, F-box, F-box domain	2.45956	0.131215
FGSG_10325	f_gramin_009715	pfam05368, NmrA, NmrA-like family	2.46932	0.277366
FGSG_04188	f_gramin_003929	pfam07690, MFS_1, Major Facilitator Superfamily	2.47134	0.129099
FGSG_04092	f_gramin_003837	pfam00067, p450, Cytochrome P450	2.47249	0.180869
FGSG_11100	f_gramin_010447	COG0654, UbiH, 2-polyprenyl-6-methoxyphenol hydroxylase and related FAD-dependent oxidoreductases	2.48518	0.128988
FGSG_00177	f_gramin_000159	COG1028, FabG, Dehydrogenases with different specificities (related to short-chain alcohol dehydrogenases)	2.50218	0.128988
FGSG_13223	f_gramin_012521	cd03181, GST_C_EFB1gamma, GST_C family, Gamma subunit of Elongation Factor 1B (EFB1gamma) subfamily	2.5193	0.184958
FGSG_03373	f_gramin_003167	COG2303, BetA, Choline dehydrogenase and related flavoproteins	2.53617	0.196982
FGSG_10555	f_gramin_009936	NA	2.53886	0.255265
FGSG_03593	f_gramin_003374	COG0277, GlcD, FAD/FMN-containing dehydrogenases	2.54269	0.381111
FGSG_03700	f_gramin_003474	pfam00067, p450, Cytochrome P450	2.55228	0.220495
FGSG_13426	f_gramin_012724	COG1457, CodB, Purine-cytosine permease and related proteins	2.55486	0.143335
FGSG_03031	f_gramin_002847	COG3949, COG3949, Uncharacterized membrane protein	2.55744	0.228003
FGSG_07772	f_gramin_007304	cd00413, Glyco_hydrolase_16, The O-Glycosyl hydrolases are a widespread group of enzymes that hydrolyse the glycosidic bond between two or more carbohydrates, or between a carbohydrate and a non-carbohydrate moiety	2.55975	0.25085
FGSG_00044	f_gramin_000038	COG0596, MhpC, Predicted hydrolases or acyltransferases (alpha/beta hydrolase superfamily)	2.56623	0.290004
FGSG_07705	f_gramin_007244	pfam06985, HET, Heterokaryon incompatibility protein (HET)	2.59286	0.312964
FGSG_03331	f_gramin_003125	pfam00082, Peptidase_S8, Subtilase family	2.61336	0.136346
FGSG_12651	f_gramin_011949	COG1972, NupC, Nucleoside permease	2.61472	0.196104
FGSG_04163	f_gramin_003904	COG3391, COG3391, Uncharacterized conserved protein	2.62876	0.24315
FGSG_02324	f_gramin_002184	COG3321, COG3321, Polyketide synthase modules and related proteins	2.63763	0.319923
FGSG_03688	f_gramin_003462	COG1953, FUI1, Cytosine/uracil/thiamine/allantoin permeases	2.63906	0.0143427
FGSG_13980	f_gramin_013278	pfam07690, MFS_1, Major Facilitator Superfamily	2.65028	0.198601
FGSG_03752	f_gramin_003524	COG2940, COG2940, Proteins containing SET domain	2.65898	0.136726
FGSG_07726	f_gramin_007263	COG5177, COG5177, Uncharacterized conserved protein	2.66746	0.194672
FGSG_09335	f_gramin_008771	pfam07690, MFS_1, Major Facilitator Superfamily	2.67069	0.0373787
FGSG_07781	f_gramin_007312	pfam07690, MFS_1, Major Facilitator Superfamily	2.67843	0.0785079
FGSG_03195	f_gramin_002999	pfam00583, Acetyltransf_1, Acetyltransferase (GNAT) family	2.69249	0.14177
FGSG_12820	f_gramin_012118	pfam04621, ETS_PEA3_N, PEA3 subfamily ETS-domain transcription factor N terminal domain	2.7021	0.192082
FGSG_05719	f_gramin_005366	pfam05109, Herpes_BLLF1, Herpes virus major outer envelope glycoprotein (BLLF1)	2.70603	0.328281
FGSG_07576	f_gramin_007125	COG0654, UbiH, 2-polyprenyl-6-methoxyphenol hydroxylase and related FAD-dependent oxidoreductases	2.73003	0.292282
FGSG_10506	f_gramin_009888	pfam07690, MFS_1, Major Facilitator Superfamily	2.73054	0.0952075
FGSG_09595	f_gramin_009021	pfam07690, MFS_1, Major Facilitator Superfamily	2.74875	0.262757
FGSG_06467	f_gramin_006077	pfam03251, Tymo_45kd_70kd, Tymovirus 45/70Kd protein	2.77888	0.234367
FGSG_03359	f_gramin_003153	pfam06873, SerH, Cell surface immobilisation antigen SerH	2.79969	0.198601
FGSG_11148	f_gramin_010491	NA	2.80639	0.0150339
FGSG_13196	f_gramin_012494	COG0300, DltE, Short-chain dehydrogenases of various substrate specificities	2.8171	0.227954
FGSG_06989	f_gramin_006568	pfam05057, DUF676, Putative serine esterase (DUF676)	2.82822	0.0504187
FGSG_04694	f_gramin_004404	COG3321, COG3321, Polyketide synthase modules and related proteins	2.86055	0.15495
FGSG_09469	f_gramin_008899	pfam00257, Dehydrin, Dehydrin	2.86616	0.137741
FGSG_03360	f_gramin_003154	pfam07690, MFS_1, Major Facilitator Superfamily	2.88948	0.235116
FGSG_03711	f_gramin_003485	pfam00083, Sugar_tr, Sugar (and other) transporter	2.90901	0.0371261
FGSG_02289	f_gramin_002150	NA	2.93947	0.136346
FGSG_04943	f_gramin_004623	COG1113, AnsP, Gamma-aminobutyrate permease and related permeases	2.9518	0.0852101
FGSG_06046	f_gramin_005669	cd00116, LRR_RI, Leucine-rich repeats (LRRs), ribonuclease inhibitor (RI)-like subfamily	2.97456	0.173571
FGSG_07840	f_gramin_007368	NA	2.97713	0.2889
FGSG_05809	f_gramin_005449	pfam05637, Glyco_transf_34, galactosyl transferase GMA12/MNN10 family	3.01269	0.251284
FGSG_03363	f_gramin_003157	COG1022, FAA1, Long-chain acyl-CoA synthetases (AMP-forming)	3.03446	0.111344
FGSG_11499	f_gramin_010810	pfam04666, Glyco_transf_54, N-Acetylglucosaminyltransferase-IV (GnT-IV) conserved region	3.05764	0.222132
FGSG_03650	f_gramin_003426	pfam03747, ADP_ribosyl_GH, ADP-ribosylglycohydrolase	3.10561	0.139595
FGSG_02328	f_gramin_002188	COG2132, SufI, Putative multicopper oxidases	3.1106	0.359768
FGSG_08830	f_gramin_008292	cd03232, ABC_PDR_domain2, The pleiotropic drug resistance-like (PDR) family of ATP-binding cassette (ABC) transporters	3.13283	0.0143427
FGSG_02969	f_gramin_002790	pfam00172, Zn_clus, Fungal Zn(2)-Cys(6) binuclear cluster domain	3.16646	0.129099
FGSG_03303	f_gramin_003099	COG1028, FabG, Dehydrogenases with different specificities (related to short-chain alcohol dehydrogenases)	3.18041	0.0410588
FGSG_09354	f_gramin_008790	pfam01490, Aa_trans, Transmembrane amino acid transporter protein	3.21093	0.0271548
FGSG_03032	f_gramin_002848	COG1132, MdlB, ABC-type multidrug transport system, ATPase and permease components	3.23535	0.173571
FGSG_05740	f_gramin_005385	COG2230, Cfa, Cyclopropane fatty acid synthase and related methyltransferases	3.23986	0.082569
FGSG_07646	f_gramin_007192	COG2746, COG2746, Aminoglycoside N3'-acetyltransferase	3.25588	0.14177
FGSG_03902	f_gramin_003661	COG0084, TatD, Mg-dependent DNase	3.27285	0.18476
FGSG_07354	f_gramin_006913	pfam06148, COG2, COG (conserved oligomeric Golgi) complex component, COG2	3.30065	0.171442
FGSG_01832	f_gramin_001724	COG1028, FabG, Dehydrogenases with different specificities (related to short-chain alcohol dehydrogenases)	3.33383	0.119803
FGSG_03296	f_gramin_003092	pfam03251, Tymo_45kd_70kd, Tymovirus 45/70Kd protein	3.36987	0.0862231
FGSG_00895	f_gramin_000839	COG0277, GlcD, FAD/FMN-containing dehydrogenases	3.4329	0.165073
FGSG_02198	f_gramin_002067	pfam07223, DUF1421, Protein of unknown function (DUF1421)	3.43552	0.183828
FGSG_02112	f_gramin_001987	pfam03062, MBOAT, MBOAT family	3.50904	0.150155
FGSG_12469	f_gramin_011767	NA	3.51218	0.171442
FGSG_11310	f_gramin_010640	pfam05802, EspB, Enterobacterial EspB protein	3.65819	0.153345
FGSG_02903	f_gramin_002729	pfam04484, DUF566, Family of unknown function (DUF566)	3.72886	0.321861
FGSG_03687	f_gramin_003461	cd00312, Esterase_lipase, Esterases and lipases (includes fungal lipases, cholinesterases, etc.) These enzymes act on carboxylic esters (EC: 3.1.1.-)	3.83646	0.0127193
FGSG_01513	f_gramin_001426	COG3127, COG3127, Predicted ABC-type transport system involved in lysophospholipase L1 biosynthesis, permease component	3.85225	0.227991
FGSG_03471	f_gramin_003256	cd00204, ANK, ankyrin repeats	3.88218	0.128988
FGSG_02748	f_gramin_002585	COG3590, PepO, Predicted metalloendopeptidase	3.89822	0.089407
FGSG_03489	f_gramin_003274	NA	3.90317	0.0852101
FGSG_11496	f_gramin_010807	COG4305, COG4305, Endoglucanase C-terminal domain/subunit and related proteins	3.90944	0.201393
FGSG_03220	f_gramin_003021	NA	3.94188	0.0713373
FGSG_05076	f_gramin_004749	COG1131, CcmA, ABC-type multidrug transport system, ATPase component	3.96553	0.0127193
FGSG_07815	f_gramin_007343	pfam00339, Arrestin_N, Arrestin (or S-antigen), N-terminal domain	4.02311	0.137741
FGSG_03788	f_gramin_003558	cd00413, Glyco_hydrolase_16, The O-Glycosyl hydrolases are a widespread group of enzymes that hydrolyse the glycosidic bond between two or more carbohydrates, or between a carbohydrate and a non-carbohydrate moiety	4.04464	0.0136838
FGSG_02187	f_gramin_002057	NA	4.05696	0.133775
FGSG_03369	f_gramin_003163	pfam00083, Sugar_tr, Sugar (and other) transporter	4.1381	0.0684294
FGSG_08055	f_gramin_007568	pfam01490, Aa_trans, Transmembrane amino acid transporter protein	4.28819	0.0136838
FGSG_04903	f_gramin_004583	COG0543, UbiB, 2-polyprenylphenol hydroxylase and related flavodoxin oxidoreductases	4.29647	0.22598
FGSG_07803	f_gramin_007333	COG1012, PutA, NAD-dependent aldehyde dehydrogenases	4.33105	0.129099
FGSG_07710	f_gramin_007248	NA	4.39578	0.14177
FGSG_07666	f_gramin_007211	pfam00083, Sugar_tr, Sugar (and other) transporter	4.52605	0.136726
FGSG_03319	f_gramin_003115	COG0464, SpoVK, ATPases of the AAA+ class	4.60754	0.0779129
FGSG_02901	f_gramin_002727	pfam00884, Sulfatase, Sulfatase	4.62661	0.0983704
FGSG_11652	f_gramin_010950	COG4244, COG4244, Predicted membrane protein	4.62677	0.0713373
FGSG_04468	f_gramin_004196	pfam01490, Aa_trans, Transmembrane amino acid transporter protein	4.6722	0.0127193
FGSG_00043	f_gramin_000037	COG0492, TrxB, Thioredoxin reductase	4.67918	0.231127
FGSG_00023	f_gramin_000021	pfam00190, Cupin_1, Cupin	4.75544	0.0158876
FGSG_07802	f_gramin_007332	pfam07690, MFS_1, Major Facilitator Superfamily	4.80577	0.0852101
FGSG_07805	f_gramin_007335	pfam03492, Methyltransf_7, SAM dependent carboxyl methyltransferase	5.03696	0.080226
FGSG_07800	f_gramin_007330	pfam00026, Asp, Eukaryotic aspartyl protease	5.07408	0.128988
FGSG_13222	f_gramin_012520	COG1506, DAP2, Dipeptidyl aminopeptidases/acylaminoacyl-peptidases	5.22884	0.106713
FGSG_07804	f_gramin_007334	pfam00067, p450, Cytochrome P450	5.23824	0.128988
FGSG_07801	f_gramin_007331	pfam02230, Abhydrolase_2, Phospholipase/Carboxylesterase	5.69357	0.0827848
FGSG_07798	f_gramin_007329	COG3321, COG3321, Polyketide synthase modules and related proteins	6.23488	0.0638035
