# Supplementary material for: Genome-wide expression profiling shows transcriptional reprogramming in Fusarium graminearum by Fusarium graminearum virus 1-DK21 infection
Source: BMC Genomics. 2012 May 6;13:173. doi: 10.1186/1471-2164-13-173 (PMC3478160; doi:10.1186/1471-2164-13-173)
Supplement: Additional file 3 — : Table S3.The 20 representative F. graminearum genes selected for qRT-PCR validation. [file 1471-2164-13-173-S3.xls]

## Sheet: Sheet1
Table S3. The 20 representative F. graminearum genes selected for RT-PCR validation.
Fold changes obtained by microarray were converted to log2 scale.
Abbreviations: VF (Virus Free), VI (Virus Infected), SD (Standard Deviation), FC (Fold Change)
			Microarray data				RT-PCR results
Gene locus	Probe_ID	Description	Log FC at 36 h	P-value at 36 h	Log FC at 120 h	P-value at 120 h	VF at 36 h	VF at 36 h SD	VI at 36 h	VI at 36 h SD	VF at 120 h	VF at 120 h SD	VI at 120 h	VF at 120 h SD
FGSG_00023	f_gramin_000021	pfam00190, Cupin_1, Cupin	4.22462	0.00124944	4.75544	0.0158876	1.20441	0.250379	1165.73	335.679	0.645051	0.15639	10.5643	3.24602
FGSG_01379	f_gramin_001299	NA	-2.8563	0.0323693	-4.53425	0.0470284	0.482269	0.238026	0.0252044	0.00873464	1.55878	0.406683	0.00030625	0.000172787
FGSG_02668	f_gramin_002511	pfam03098, An_peroxidase, Animal haem peroxidase	-5.23488	0.0141921	-3.9346	0.228797	0.516749	0.254604	0.229859	0.113744	1.13526	0.768176	0.00637118	0.00269193
FGSG_03143	f_gramin_002950	pfam07470, Glyco_hydro_88, Glycosyl Hydrolase Family 88	-2.00174	0.0275723	-5.8934	0.018276	0.501781	0.251333	0.0296211	0.0129368	1.11328	0.627554	0.000472857	0.000292191
FGSG_03738	f_gramin_003511	pfam07859, Abhydrolase_3, alpha/beta hydrolase fold	-0.900783	0.123442	-4.65519	0.0150339	0.73004	0.251156	0.523321	0.141279	0.771908	0.148438	1.22211	0.524379
FGSG_03788	f_gramin_003558	cd00413, Glyco_hydrolase_16, The O-Glycosyl hydrolases are a widespread group of enzymes that hydrolyse the glycosidic bond between two or more carbohydrates, or between a carbohydrate and a non-carbohydrate moiety	3.44708	0.000596558	4.04464	0.0136838	0.981406	0.12476	25.848	4.85302	1.00355	0.138075	4.01942	2.29376
FGSG_03911	f_gramin_003670	cd03301, ABC_MalK_N, The N-terminal ATPase domain of the maltose transporter, MalK	-5.37144	0.046805	-4.26874	0.337094	0.129497	0.277298	0.00428667	0.000720347	0.808266	0.287633	0.00119455	0.000802314
FGSG_04089	f_gramin_003834	pfam03251, Tymo_45kd_70kd, Tymovirus 45/70Kd protein	1.35709	0.0251831	-2.533	0.0455952	0.858193	0.115918	2.58848	0.740815	0.602025	0.218875	2.1679	1.16254
FGSG_05076	f_gramin_004749	COG1131, CcmA, ABC-type multidrug transport system, ATPase component	3.94176	0.0013393	3.96553	0.0127193	0.751397	0.14543	342.07	35.8715	0.809754	0.0950423	14.6036	7.04265
FGSG_07800	f_gramin_007330	pfam00026, Asp, Eukaryotic aspartyl protease	6.04605	0.00417913	5.07408	0.128988	0.90339	0.237556	1084.92	316.93	1.67812	1.07458	625.067	226.708
FGSG_07801	f_gramin_007331	pfam02230, Abhydrolase_2, Phospholipase/Carboxylesterase	6.48789	0.00177679	5.69357	0.0827848	2.36021	1.23609	5254.08	2280.64	0.3684	0.288178	118.592	38.8895
FGSG_07803	f_gramin_007333	COG1012, PutA, NAD-dependent aldehyde dehydrogenases	3.63914	0.0251541	4.33105	0.129099	0.747669	0.242507	46.3665	27.0745	0.884439	0.143276	103.329	38.3094
FGSG_07804	f_gramin_007334	pfam00067, p450, Cytochrome P450	5.42797	0.0118834	5.23824	0.128988	2.82522	1.29016	849.052	479.73	0.400744	0.268645	321.804	143.075
FGSG_08055	f_gramin_007568	pfam01490, Aa_trans, Transmembrane amino acid transporter protein	-0.0306763	0.949134	4.28819	0.0136838	1.68165	0.313029	0.590138	0.227842	1.09481	0.200613	2.97122	0.855336
FGSG_08830	f_gramin_008292	cd03232, ABC_PDR_domain2, The pleiotropic drug resistance-like (PDR) family of ATP-binding cassette (ABC) transporters	2.00558	0.00390548	3.13283	0.0143427	0.523821	0.234747	2.44126	0.533664	1.3888	0.261799	1.77514	0.424613
FGSG_10572	f_gramin_009953	COG3064, TolA, Membrane protein involved in colicin uptake	-4.7879	0.0289842	-1.60699	0.610761	0.754709	0.13793	0.240661	0.11998	1.03814	0.539916	0.017965	0.00984583
FGSG_11119	f_gramin_010464	pfam01794, Ferric_reduct, Ferric reductase like transmembrane component	-0.117756	0.83806	-4.79604	0.0158876	0.65503	0.208718	0.646168	0.165564	1.25867	0.401341	0.0329056	0.00989692
FGSG_11146	f_gramin_010489	pfam03098, An_peroxidase, Animal haem peroxidase	-4.6882	0.027402	-2.28639	0.459614	1.44223	1.29521	0.0575911	0.0356077	0.59736	0.20109	0.00512889	0.00378672
FGSG_12073	f_gramin_011371	cd00880, Era_like, Era (E	-1.13976	0.028729	2.35945	0.0275954	1.27731	0.507045	0.103428	0.0667878	0.541886	0.260473	16.7985	5.7015
FGSG_13222	f_gramin_012520	COG1506, DAP2, Dipeptidyl aminopeptidases/acylaminoacyl-peptidases	5.96015	0.00376314	5.22884	0.106713	1.12118	0.504728	4424.26	2033.66	2.47213	1.92035	258.651	139.446
