# Supplementary material for: Genome-wide expression profiling shows transcriptional reprogramming in Fusarium graminearum by Fusarium graminearum virus 1-DK21 infection
Source: BMC Genomics. 2012 May 6;13:173. doi: 10.1186/1471-2164-13-173 (PMC3478160; doi:10.1186/1471-2164-13-173)
Supplement: Additional file 4 — : Table S4.Oligonucleotide primers used for qRT-PCR. [file 1471-2164-13-173-S4.xls]

## Sheet: Sheet1
Table S4. Oligonucleotide primers used for qRT-PCR.
Gene	Accession number	Forward pimer (5'→3')	Reverse primer (5'→3')
FGSG_03911	XM_384087	CAACCGTCACGACTTTGGCTAC	CAGCGTAGTAGACATCGGCAAG
FGSG_10572	XM_390748	CAAAAGGCTGCGCATTCTCAAG	GTCCATCCAAGCTCGTAGTAAAC
FGSG_01379	XM_381555	CGTCAGCTACTTCATCCCTCC	TTAAGGTTTGTTCTCGCCATTG
FGSG_08055	XM_388231	GGTTCGGTATCACTTTCGGTATC	CGTCCTTGAACCAGTTTCCGTAG
FGSG_01119	XM_381295	GCAGGAGGCGTAGGCATCACAG	CATGAGGTCCAAACGCTCCCCT
FGSG_02668	XM_382844	CTGACAACCTCTGGCTAACTG	GCGCAGAGCTTCGGCAACATAG
FGSG_11146	XM_391322	GAGCGACACGAACTGAACTAC	GCCAACGCTAGACGCATCAATC
FGSG_03143	XM_383319	GGCAGTTGGTGGCAGGTAATG	CAATGCTTGTGAATGCGTCTC
FGSG_03738	XM_383914	CTGGCCTTGTATGGGTGTCTAAG	GCAGCGGTCGTCAAGCAATGG
FGSG_12073	XM_382308	GCGATGCCGATATGAGAAAATG	TGCCTGCTTTGATTCCACACG
FGSG_03788	XM_383964	CTTCGCAATGGTTACCTAGAG	GAACATTCCGTTGCAAACACC
FGSG_08830	XM_389006	GCTCACCAAGGTTCCCAGTAAC	AAAGACAAAGGCAGCGGTGATAC
FGSG_05076	XM_385252	CGACTTCGATTGATTTCTTTTC	CCATACGAGGAAAGACGGATAC
FGSG_13222	XM_387975	CGCCTGACCTGAACTCGGAAC	GATCCCAAAAGTGCCGTCCAG
FGSG_07800	XM_387976	GAAGTGTGCGTCGGGAATCTG	CTGGTAGTTGGCGGGTTCTGATG
FGSG_07804	XM_387980	CACCCAAGAAGCACACCTCAAC	GCATCTCCTGGAAAGCGAAGTG
FGSG_00023	XM_380199	CAGATGTCAGTCTTTCCTCAGG	CAAGAGTAGCTTCGAGTACGTC
FGSG_07801	XM_387977	CTGTGCATATTCAGGGTCTTAC	TTTGTCGTTCTGTGCACCATTG
FGSG_04089	XM_384265	CCAAACACCCGAGTCCACATC	GACTGATGCCGCTGCCCTCTTG
FGSG_07803	XM_387979	CACGTCGCCTGTACATCCACCA	GAGATGAGTGTGTAGCCAGCCTG
FGSG_08811	XM_388987	CAAGGCCGTCGAGAAGTCCAC	TGCCAACATGATCATTTCGTCGTA
FGSG_07439	XM_387615	TCAAGCTCAAGCACACCAAGAAGG	GGTCCGCCGCTCCAGTCT
