# Supplementary material for: Genome-wide expression profiling shows transcriptional reprogramming in Fusarium graminearum by Fusarium graminearum virus 1-DK21 infection
Source: BMC Genomics. 2012 May 6;13:173. doi: 10.1186/1471-2164-13-173 (PMC3478160; doi:10.1186/1471-2164-13-173)
Supplement: Additional file 5 — : Table S5.Enriched GO terms of differentially expressed genes. [file 1471-2164-13-173-S5.xls]

## Sheet: Sheet1
Table S5. Enriched GO terms of differentially expressed genes.
Stage	Gene ontology	Term	Description	Total	Under	Over	Change	P-Value (Under)	P-Value (Over)	P-Value (Changed)	FDR (Under)	FDR (Over)	FDR (Changed)
36 h	biological_process	GO:0000027	ribosomal large subunit assembly and maintenance	4	0	3	3	1	0.0004	0.0027	1.034	0.0106	0.0465
36 h	biological_process	GO:0006082	organic acid metabolic process	240	22	4	26	0.0004	0.9976	0.1813	0.0034	1.2597	0.8863
36 h	biological_process	GO:0006364	rRNA processing	42	0	14	14	1	0	0	1.0946	0	0
36 h	biological_process	GO:0006396	RNA processing	171	0	20	20	1	0.0002	0.1327	1.0946	0.0108	0.7756
36 h	biological_process	GO:0006519	amino acid and derivative metabolic process	192	18	4	22	0.001	0.9849	0.1392	0.0095	1.2805	0.7857
36 h	biological_process	GO:0006520	amino acid metabolic process	184	18	3	21	0.0006	0.9943	0.15	0.0048	1.2683	0.7884
36 h	biological_process	GO:0006725	aromatic compound metabolic process	80	10	1	11	0.0017	0.9811	0.1009	0.0164	1.2833	0.6691
36 h	biological_process	GO:0006807	nitrogen compound metabolic process	277	32	11	43	0	0.7868	0.0002	0	1.406	0.0022
36 h	biological_process	GO:0006810	transport	775	56	28	84	0	0.9634	0.0344	0.0003	1.2972	0.3238
36 h	biological_process	GO:0006996	organelle organization and biogenesis	243	4	28	32	0.9925	0	0.0172	1.6264	0.0014	0.1826
36 h	biological_process	GO:0008643	carbohydrate transport	51	19	2	21	0	0.7115	0	0	1.4432	0
36 h	biological_process	GO:0009072	aromatic amino acid family metabolic process	26	6	0	6	0.0006	1	0.0249	0.0045	1.0223	0.2937
36 h	biological_process	GO:0009073	aromatic amino acid family biosynthetic process	16	4	0	4	0.0036	1	0.0491	0.0288	1.0119	0.4129
36 h	biological_process	GO:0009308	amine metabolic process	202	19	5	24	0.0007	0.9697	0.0941	0.0078	1.2885	0.6097
36 h	biological_process	GO:0016042	lipid catabolic process	7	2	2	4	0.0318	0.0412	0.0018	0.2819	0.6442	0.0286
36 h	biological_process	GO:0016043	cellular component organization and biogenesis	304	5	31	36	0.9965	0.0001	0.0505	1.5969	0.0025	0.4195
36 h	biological_process	GO:0016072	rRNA metabolic process	43	0	15	15	1	0	0	1.0946	0	0
36 h	biological_process	GO:0019630	quinate metabolic process	3	3	0	3	0.0001	1	0.0007	0.0006	1.1719	0.0176
36 h	biological_process	GO:0019752	carboxylic acid metabolic process	237	21	4	25	0.0009	0.9972	0.2253	0.008	1.2617	1.0313
36 h	biological_process	GO:0022613	ribonucleoprotein complex biogenesis and assembly	88	0	26	26	1	0	0	1.0946	0	0
36 h	biological_process	GO:0022618	ribonucleoprotein complex assembly	27	0	6	6	1	0.0015	0.0296	1.0946	0.0463	0.3285
36 h	biological_process	GO:0030490	maturation of SSU-rRNA	5	0	3	3	1	0.001	0.0063	1.0156	0.0381	0.0946
36 h	biological_process	GO:0034470	ncRNA processing	66	0	15	15	1	0	0.0006	1.0946	0	0.0126
36 h	biological_process	GO:0042254	ribosome biogenesis	68	0	24	24	1	0	0	1.0946	0	0
36 h	biological_process	GO:0042255	ribosome assembly	7	0	4	4	1	0.0002	0.0018	1.3086	0.011	0.0286
36 h	biological_process	GO:0042257	ribosomal subunit assembly	4	0	3	3	1	0.0004	0.0027	1.034	0.0106	0.0465
36 h	biological_process	GO:0042273	ribosomal large subunit biogenesis	6	0	4	4	1	0.0001	0.0008	1.2643	0.0033	0.0223
36 h	biological_process	GO:0044271	nitrogen compound biosynthetic process	141	20	3	23	0	0.9693	0.0034	0	1.2904	0.052
36 h	biological_process	GO:0044403	symbiosis, encompassing mutualism through parasitism	1072	73	44	117	0	0.8966	0.0106	0	1.3536	0.115
36 h	biological_process	GO:0044408	growth or development of symbiont on or near host surface	983	70	40	110	0	0.8968	0.0063	0	1.3417	0.0862
36 h	biological_process	GO:0044419	interspecies interaction between organisms	1072	73	44	117	0	0.8966	0.0106	0	1.3536	0.115
36 h	biological_process	GO:0046417	chorismate metabolic process	16	4	0	4	0.0036	1	0.0491	0.0288	1.0119	0.4129
36 h	biological_process	GO:0051179	localization	786	57	28	85	0	0.97	0.0351	0.0004	1.2865	0.3262
36 h	biological_process	GO:0051234	establishment of localization	778	56	28	84	0	0.9653	0.0374	0.0003	1.2963	0.3292
36 h	biological_process	GO:0051701	interaction with host	1008	71	41	112	0	0.9004	0.0073	0	1.332	0.0911
36 h	biological_process	GO:0051704	multi-organism process	1079	73	44	117	0	0.9055	0.0129	0	1.3257	0.1582
36 h	biological_process	GO:0051827	growth or development on or near surface of other organism during symbiotic interaction	983	70	40	110	0	0.8968	0.0063	0	1.3417	0.0862
36 h	biological_process	GO:0052108	growth or development of symbiont during interaction with host	983	70	40	110	0	0.8968	0.0063	0	1.3417	0.0862
36 h	biological_process	GO:0052171	growth or development during symbiotic interaction	983	70	40	110	0	0.8968	0.0063	0	1.3417	0.0862
36 h	cellular_component	GO:0016021	integral to membrane	570	52	21	73	0	0.9256	0.0009	0	1.3086	0.0222
36 h	cellular_component	GO:0031224	intrinsic to membrane	572	52	21	73	0	0.9282	0.001	0	1.3039	0.0233
36 h	cellular_component	GO:0016020	membrane	1014	66	43	109	0.0001	0.8405	0.0209	0.0011	1.3848	0.2028
36 h	cellular_component	GO:0044425	membrane part	638	52	21	73	0	0.9804	0.0157	0	1.2844	0.1747
36 h	cellular_component	GO:0031981	nuclear lumen	87	1	12	13	0.9761	0.0009	0.0459	1.6712	0.0155	0.4043
36 h	cellular_component	GO:0005730	nucleolus	39	1	11	12	0.8115	0	0.0001	1.7103	0	0.0012
36 h	cellular_component	GO:0005732	small nucleolar ribonucleoprotein complex	9	0	4	4	1	0.0005	0.0056	1.0536	0.0121	0.074
36 h	molecular_function	GO:0003676	nucleic acid binding	780	25	56	81	0.942	0.0012	0.0847	1.7159	0.0382	0.5656
36 h	molecular_function	GO:0003700	transcription factor activity	160	16	9	25	0.001	0.3631	0.0042	0.0095	1.5986	0.0617
36 h	molecular_function	GO:0003824	catalytic activity	2604	137	130	267	0.0003	0.3079	0.0024	0.0031	1.6561	0.0337
36 h	molecular_function	GO:0004386	helicase activity	80	0	11	11	1	0.0014	0.1009	1.0946	0.0465	0.6691
36 h	molecular_function	GO:0004497	monooxygenase activity	73	10	5	15	0.0008	0.2736	0.0018	0.0079	1.644	0.03
36 h	molecular_function	GO:0004553	hydrolase activity, hydrolyzing O-glycosyl compounds	145	16	5	21	0.0003	0.8341	0.0188	0.0033	1.384	0.1806
36 h	molecular_function	GO:0004764	shikimate 5-dehydrogenase activity	4	3	0	3	0.0003	1	0.0027	0.0029	1.1003	0.0465
36 h	molecular_function	GO:0005215	transporter activity	450	52	18	70	0	0.8268	0	0	1.3827	0
36 h	molecular_function	GO:0005351	sugar:hydrogen symporter activity	49	18	2	20	0	0.6905	0	0	1.4751	0
36 h	molecular_function	GO:0005402	cation:sugar symporter activity	49	18	2	20	0	0.6905	0	0	1.4751	0
36 h	molecular_function	GO:0005506	iron ion binding	149	17	4	21	0.0001	0.9333	0.0248	0.0016	1.299	0.2938
36 h	molecular_function	GO:0008324	cation transmembrane transporter activity	144	20	4	24	0	0.9216	0.0021	0	1.3108	0.031
36 h	molecular_function	GO:0008451	X-Pro aminopeptidase activity	3	3	0	3	0.0001	1	0.0007	0.0006	1.1719	0.0176
36 h	molecular_function	GO:0015075	ion transmembrane transporter activity	187	23	5	28	0	0.9511	0.0047	0	1.2961	0.0613
36 h	molecular_function	GO:0015144	carbohydrate transmembrane transporter activity	53	18	2	20	0	0.7313	0	0	1.4219	0
36 h	molecular_function	GO:0015291	secondary active transmembrane transporter activity	80	21	4	25	0	0.5413	0	0	1.4921	0
36 h	molecular_function	GO:0015293	symporter activity	55	18	2	20	0	0.75	0	0	1.4207	0
36 h	molecular_function	GO:0015294	solute:cation symporter activity	55	18	2	20	0	0.75	0	0	1.4207	0
36 h	molecular_function	GO:0015295	solute:hydrogen symporter activity	49	18	2	20	0	0.6905	0	0	1.4751	0
36 h	molecular_function	GO:0016462	pyrophosphatase activity	232	2	24	26	0.9995	0.0003	0.1393	1.5549	0.01	0.776
36 h	molecular_function	GO:0016491	oxidoreductase activity	627	62	31	93	0	0.4632	0	0	1.5266	0
36 h	molecular_function	GO:0016614	oxidoreductase activity, acting on CH-OH group of donors	68	10	4	14	0.0005	0.4147	0.0025	0.0033	1.5252	0.0326
36 h	molecular_function	GO:0016616	oxidoreductase activity, acting on the CH-OH group of donors, NAD or NADP as acceptor	49	8	2	10	0.0008	0.6905	0.0105	0.008	1.4751	0.1196
36 h	molecular_function	GO:0016798	hydrolase activity, acting on glycosyl bonds	148	16	6	22	0.0004	0.7233	0.0124	0.0033	1.4252	0.1543
36 h	molecular_function	GO:0016817	hydrolase activity, acting on acid anhydrides	234	2	24	26	0.9996	0.0003	0.1492	1.5516	0.0106	0.7911
36 h	molecular_function	GO:0016818	hydrolase activity, acting on acid anhydrides, in phosphorus-containing anhydrides	232	2	24	26	0.9995	0.0003	0.1393	1.5549	0.01	0.776
36 h	molecular_function	GO:0016887	ATPase activity	148	2	18	20	0.9872	0.0002	0.0415	1.6484	0.01	0.3646
36 h	molecular_function	GO:0017111	nucleoside-triphosphatase activity	225	2	24	26	0.9994	0.0002	0.1077	1.5679	0.0118	0.6982
36 h	molecular_function	GO:0020037	heme binding	72	10	4	14	0.0007	0.4582	0.0043	0.0075	1.519	0.0597
36 h	molecular_function	GO:0022804	active transmembrane transporter activity	174	25	10	35	0	0.3266	0	0	1.601	0
36 h	molecular_function	GO:0022857	transmembrane transporter activity	261	26	12	38	0	0.6072	0.0018	0.0006	1.5053	0.0292
36 h	molecular_function	GO:0022891	substrate-specific transmembrane transporter activity	211	23	6	29	0	0.9453	0.0132	0.0003	1.2947	0.1562
36 h	molecular_function	GO:0022892	substrate-specific transporter activity	242	23	8	31	0.0002	0.9032	0.0267	0.0018	1.326	0.2972
36 h	molecular_function	GO:0043167	ion binding	832	56	32	88	0.0002	0.933	0.0518	0.0015	1.3009	0.417
36 h	molecular_function	GO:0043169	cation binding	760	55	31	86	0	0.8627	0.0119	0.0003	1.3684	0.1494
36 h	molecular_function	GO:0046872	metal ion binding	784	51	32	83	0.0007	0.8656	0.057	0.008	1.3678	0.4426
36 h	molecular_function	GO:0046906	tetrapyrrole binding	72	10	4	14	0.0007	0.4582	0.0043	0.0075	1.519	0.0597
36 h	molecular_function	GO:0046914	transition metal ion binding	658	47	30	77	0.0001	0.6521	0.0078	0.0016	1.494	0.0915
36 h	molecular_function	GO:0051119	sugar transmembrane transporter activity	50	18	2	20	0	0.7011	0	0	1.443	0
120 h	biological_process	GO:0006807	nitrogen compound metabolic process	277	9	23	32	0.8319	0.0005	0.025	1.8086	0	0.2839
120 h	biological_process	GO:0006810	transport	775	51	41	92	0.0007	0.0245	0.0001	0.05	0.5846	0
120 h	biological_process	GO:0008643	carbohydrate transport	51	13	5	18	0	0.0473	0	0	0.9976	0
120 h	biological_process	GO:0009410	response to xenobiotic stimulus	4	1	3	4	0.1579	0.0002	0	1.3793	0	0
120 h	biological_process	GO:0010033	response to organic substance	45	5	9	14	0.0393	0	0	0.7918	0	0
120 h	biological_process	GO:0042221	response to chemical stimulus	101	7	13	20	0.1321	0.0001	0.0001	1.2981	0	0
120 h	biological_process	GO:0051179	localization	786	51	41	92	0.0009	0.0301	0.0001	0.0609	0.6667	0
120 h	biological_process	GO:0051234	establishment of localization	778	51	41	92	0.0007	0.0259	0.0001	0.0455	0.6	0
120 h	biological_process	GO:0051591	response to cAMP	45	5	9	14	0.0393	0	0	0.7918	0	0
120 h	cellular_component	GO:0016021	integral to membrane	570	51	37	88	0	0.0013	0	0	0.1091	0
120 h	cellular_component	GO:0031224	intrinsic to membrane	572	51	37	88	0	0.0014	0	0	0.0923	0
120 h	cellular_component	GO:0016020	membrane	1014	63	55	118	0.0007	0.0055	0	0.0476	0.4	0
120 h	cellular_component	GO:0044425	membrane part	638	51	37	88	0	0.0085	0	0	0.4333	0
120 h	molecular_function	GO:0003824	catalytic activity	2604	124	130	254	0.0419	0.0002	0.0001	0.8314	0	0
120 h	molecular_function	GO:0004497	monooxygenase activity	73	8	9	17	0.0111	0.002	0.0001	0.5462	0.3	0
120 h	molecular_function	GO:0005215	transporter activity	450	51	35	86	0	0.0001	0	0	0	0
120 h	molecular_function	GO:0005351	sugar:hydrogen symporter activity	49	13	5	18	0	0.0409	0	0	0.9418	0
120 h	molecular_function	GO:0005402	cation:sugar symporter activity	49	13	5	18	0	0.0409	0	0	0.9418	0
120 h	molecular_function	GO:0005506	iron ion binding	149	12	10	22	0.0227	0.0652	0.0041	0.6914	0.9089	0.04
120 h	molecular_function	GO:0008080	N-acetyltransferase activity	33	3	5	8	0.16	0.0084	0.004	1.3932	0.4522	0.041
120 h	molecular_function	GO:0008324	cation transmembrane transporter activity	144	20	9	29	0	0.1088	0	0	1.0215	0
120 h	molecular_function	GO:0008483	transaminase activity	22	2	5	7	0.2361	0.0013	0.0013	1.5619	0.1	0.0188
120 h	molecular_function	GO:0015075	ion transmembrane transporter activity	187	26	9	35	0	0.3057	0	0	1.1952	0
120 h	molecular_function	GO:0015144	carbohydrate transmembrane transporter activity	53	13	5	18	0	0.0543	0	0	1.0048	0
120 h	molecular_function	GO:0015291	secondary active transmembrane transporter activity	80	17	7	24	0	0.0357	0	0	0.6122	0
120 h	molecular_function	GO:0015293	symporter activity	55	15	5	20	0	0.0619	0	0	0.9192	0
120 h	molecular_function	GO:0015294	solute:cation symporter activity	55	15	5	20	0	0.0619	0	0	0.9192	0
120 h	molecular_function	GO:0015295	solute:hydrogen symporter activity	49	13	5	18	0	0.0409	0	0	0.9418	0
120 h	molecular_function	GO:0015399	primary active transmembrane transporter activity	71	7	6	13	0.0289	0.0575	0.0041	0.69	0.9368	0.0381
120 h	molecular_function	GO:0015405	P-P-bond-hydrolysis-driven transmembrane transporter activity	71	7	6	13	0.0289	0.0575	0.0041	0.69	0.9368	0.0381
120 h	molecular_function	GO:0016491	oxidoreductase activity	627	37	54	91	0.0207	0	0	0.703	0	0
120 h	molecular_function	GO:0016769	transferase activity, transferring nitrogenous groups	32	2	6	8	0.3922	0.0013	0.0032	1.6996	0.12	0.0368
120 h	molecular_function	GO:0016820	hydrolase activity, acting on acid anhydrides, catalyzing transmembrane movement of substances	67	7	6	13	0.0218	0.0455	0.0024	0.6941	1	0.027
120 h	molecular_function	GO:0020037	heme binding	72	7	7	14	0.0309	0.0214	0.0016	0.6905	0.5684	0.0176
120 h	molecular_function	GO:0022804	active transmembrane transporter activity	174	25	16	41	0	0.0012	0	0	0.1333	0
120 h	molecular_function	GO:0022857	transmembrane transporter activity	261	31	19	50	0	0.0062	0	0	0.419	0
120 h	molecular_function	GO:0022891	substrate-specific transmembrane transporter activity	211	26	12	38	0	0.1209	0	0	1.0263	0
120 h	molecular_function	GO:0022892	substrate-specific transporter activity	242	26	14	40	0	0.0895	0	0	1.0586	0
120 h	molecular_function	GO:0042626	ATPase activity, coupled to transmembrane movement of substances	65	7	6	13	0.0187	0.0401	0.0018	0.76	0.984	0.0222
120 h	molecular_function	GO:0043492	ATPase activity, coupled to movement of substances	65	7	6	13	0.0187	0.0401	0.0018	0.76	0.984	0.0222
120 h	molecular_function	GO:0046906	tetrapyrrole binding	72	7	7	14	0.0309	0.0214	0.0016	0.6905	0.5684	0.0176
120 h	molecular_function	GO:0048037	cofactor binding	157	15	12	27	0.0024	0.0192	0.0001	0.25	0.5486	0
120 h	molecular_function	GO:0051119	sugar transmembrane transporter activity	50	13	5	18	0	0.044	0	0	0.9525	0
