# Supplementary material for: Genome-wide expression profiling shows transcriptional reprogramming in Fusarium graminearum by Fusarium graminearum virus 1-DK21 infection
Source: BMC Genomics. 2012 May 6;13:173. doi: 10.1186/1471-2164-13-173 (PMC3478160; doi:10.1186/1471-2164-13-173)
Supplement: Additional file 6 — : Table S6.F. graminearum transcription factors which were differentially expressed by FgV1-DK21 infection. [file 1471-2164-13-173-S6.xls]

## Sheet: 57 TFs at 36 hpi
Table S6. F. graminearum transcription factors which were differentially expressed by FgV1-DK21 infection.
Gene locus	Probe_ID	TF family	Description	Log FC at 36 h	P-value at 36 h	Time point
FGSG_04035	f_gramin_003784	bHLH	cd00083, HLH, Helix-loop-helix domain, found in specific DNA- binding proteins that act as transcription factors	-1.11026	0.114243	36 h
FGSG_10440	f_gramin_009825	bHLH	cd00083, HLH, Helix-loop-helix domain, found in specific DNA- binding proteins that act as transcription factors	-1.08962	0.0306005	36 h
FGSG_06421	f_gramin_006033	bZIP	pfam07223, DUF1421, Protein of unknown function (DUF1421)	1.21044	0.014737	36 h
FGSG_13123	f_gramin_012421	C2H2 zinc finger	COG5048, COG5048, FOG: Zn-finger	-1.13748	0.0484691	36 h
FGSG_04974	f_gramin_004653	C2H2 zinc finger	COG5048, COG5048, FOG: Zn-finger	-1.1298	0.172397	36 h
FGSG_06684	f_gramin_006285	C2H2 zinc finger	COG5236, COG5236, Uncharacterized conserved protein, contains RING Zn-finger	1.0241	0.123442	36 h
FGSG_07504	f_gramin_007056	C2H2 zinc finger	COG5048, COG5048, FOG: Zn-finger	1.10155	0.00646544	36 h
FGSG_04083	f_gramin_003828	C2H2 zinc finger	pfam03154, Atrophin-1, Atrophin-1 family	1.11162	0.137944	36 h
FGSG_13964	f_gramin_013262	C2H2 zinc finger	pfam00096, zf-C2H2, Zinc finger, C2H2 type	2.57752	0.0041176	36 h
FGSG_12837	f_gramin_012135	C2H2 zinc finger	NA	3.42098	0.0182769	36 h
FGSG_07243	f_gramin_006809	Centromere protein B, DNA-binding region	pfam09091, CenpB-DNA-bind, Centromere binding protein B, DNA binding	-1.06221	0.0473825	36 h
FGSG_09791	f_gramin_009204	Homeodomain-like	smart00717, SANT, SANT SWI3, ADA2, N-CoR and TFIIIB'' DNA-binding domains;	1.67662	0.00390548	36 h
FGSG_07458	f_gramin_007014	Lambda repressor-like, DNA-binding	pfam01381, HTH_3, Helix-turn-helix	-1.01162	0.0133062	36 h
FGSG_00875	f_gramin_000821	Nucleic acid-binding, OB-fold	COG1190, LysU, Lysyl-tRNA synthetase (class II)	1.21115	0.00696697	36 h
FGSG_06840	f_gramin_006430	Transcription factor jumonji	pfam02373, JmjC, JmjC domain	1.808	0.0020629	36 h
FGSG_00725	f_gramin_000680	Zn2Cys6	pfam04082, Fungal_trans, Fungal specific transcription factor domain	-2.9322	0.0246237	36 h
FGSG_03415	f_gramin_003205	Zn2Cys6	smart00066, GAL4, GAL4-like Zn(II)2Cys6 (or C6 zinc) binuclear cluster DNA-binding domain	-2.61963	0.0477837	36 h
FGSG_08038	f_gramin_007552	Zn2Cys6	smart00066, GAL4, GAL4-like Zn(II)2Cys6 (or C6 zinc) binuclear cluster DNA-binding domain	-2.2765	0.0389553	36 h
FGSG_06448	f_gramin_006059	Zn2Cys6	pfam04082, Fungal_trans, Fungal specific transcription factor domain	-2.11432	0.0499049	36 h
FGSG_03727	f_gramin_003500	Zn2Cys6	pfam04082, Fungal_trans, Fungal specific transcription factor domain	-2.08357	0.0931814	36 h
FGSG_03919	f_gramin_003678	Zn2Cys6	pfam04082, Fungal_trans, Fungal specific transcription factor domain	-1.99744	0.00382812	36 h
FGSG_08828	f_gramin_008290	Zn2Cys6	pfam04082, Fungal_trans, Fungal specific transcription factor domain	-1.99104	0.0276595	36 h
FGSG_03878	f_gramin_003638	Zn2Cys6	pfam04082, Fungal_trans, Fungal specific transcription factor domain	-1.88899	0.0438044	36 h
FGSG_07638	f_gramin_007184	Zn2Cys6	COG5048, COG5048, FOG: Zn-finger	-1.78577	0.045671	36 h
FGSG_03892	f_gramin_003651	Zn2Cys6	pfam04082, Fungal_trans, Fungal specific transcription factor domain	-1.68502	0.0473825	36 h
FGSG_13455	f_gramin_012753	Zn2Cys6	pfam04082, Fungal_trans, Fungal specific transcription factor domain	-1.67097	0.125113	36 h
FGSG_09123	f_gramin_008566	Zn2Cys6	pfam04082, Fungal_trans, Fungal specific transcription factor domain	-1.59357	0.0134079	36 h
FGSG_04680	f_gramin_004391	Zn2Cys6	pfam04082, Fungal_trans, Fungal specific transcription factor domain	-1.57874	0.0367885	36 h
FGSG_00144	f_gramin_000131	Zn2Cys6	NA	-1.53095	0.042107	36 h
FGSG_06460	f_gramin_006070	Zn2Cys6	pfam04082, Fungal_trans, Fungal specific transcription factor domain	-1.4616	0.0102864	36 h
FGSG_04643	f_gramin_004356	Zn2Cys6	smart00066, GAL4, GAL4-like Zn(II)2Cys6 (or C6 zinc) binuclear cluster DNA-binding domain	-1.43225	0.126537	36 h
FGSG_01795	f_gramin_001689	Zn2Cys6	smart00066, GAL4, GAL4-like Zn(II)2Cys6 (or C6 zinc) binuclear cluster DNA-binding domain	-1.41209	0.0329777	36 h
FGSG_03159	f_gramin_002966	Zn2Cys6	pfam04082, Fungal_trans, Fungal specific transcription factor domain	-1.36242	0.229044	36 h
FGSG_06436	f_gramin_006047	Zn2Cys6	pfam04082, Fungal_trans, Fungal specific transcription factor domain	-1.3364	0.102982	36 h
FGSG_03606	f_gramin_003386	Zn2Cys6	pfam08729, HPC2, Histone promoter control 2 (HPC2)	-1.33613	0.107159	36 h
FGSG_10536	f_gramin_009918	Zn2Cys6	pfam00172, Zn_clus, Fungal Zn(2)-Cys(6) binuclear cluster domain	-1.28724	0.0473825	36 h
FGSG_10468	f_gramin_009852	Zn2Cys6	cd00067, GAL4, GAL4-like Zn2Cys6 binuclear cluster DNA-binding domain	-1.26265	0.109988	36 h
FGSG_11124	f_gramin_010469	Zn2Cys6	pfam04082, Fungal_trans, Fungal specific transcription factor domain	-1.18908	0.0443383	36 h
FGSG_09075	f_gramin_008519	Zn2Cys6	NA	-1.17814	0.158241	36 h
FGSG_04747	f_gramin_004448	Zn2Cys6	smart00066, GAL4, GAL4-like Zn(II)2Cys6 (or C6 zinc) binuclear cluster DNA-binding domain	-1.16907	0.133126	36 h
FGSG_03649	f_gramin_003425	Zn2Cys6	pfam04082, Fungal_trans, Fungal specific transcription factor domain	-1.15179	0.0907998	36 h
FGSG_03037	f_gramin_002853	Zn2Cys6	smart00066, GAL4, GAL4-like Zn(II)2Cys6 (or C6 zinc) binuclear cluster DNA-binding domain	0.99689	0.0967916	36 h
FGSG_07198	f_gramin_006767	Zn2Cys6	pfam04082, Fungal_trans, Fungal specific transcription factor domain	1.02068	0.0366291	36 h
FGSG_11356	f_gramin_010683	Zn2Cys6	pfam00172, Zn_clus, Fungal Zn(2)-Cys(6) binuclear cluster domain	1.03391	0.0203908	36 h
FGSG_08930	f_gramin_008387	Zn2Cys6	cd00067, GAL4, GAL4-like Zn2Cys6 binuclear cluster DNA-binding domain	1.06132	0.0269248	36 h
FGSG_09726	f_gramin_009141	Zn2Cys6	pfam07223, DUF1421, Protein of unknown function (DUF1421)	1.06909	0.0794071	36 h
FGSG_04683	f_gramin_004394	Zn2Cys6	pfam04082, Fungal_trans, Fungal specific transcription factor domain	1.15653	0.0389553	36 h
FGSG_04901	f_gramin_004581	Zn2Cys6	pfam04082, Fungal_trans, Fungal specific transcription factor domain	1.24468	0.118766	36 h
FGSG_05789	f_gramin_005429	Zn2Cys6	smart00066, GAL4, GAL4-like Zn(II)2Cys6 (or C6 zinc) binuclear cluster DNA-binding domain	1.43601	0.0338882	36 h
FGSG_00125	f_gramin_000113	Zn2Cys6	NA	1.45482	0.0264342	36 h
FGSG_03399	f_gramin_003191	Zn2Cys6	cd04476, RPA1_DBD_C, RPA1_DBD_C: A subfamily of OB folds corresponding to the C-terminal OB fold, the ssDNA-binding domain (DBD)-C, of human RPA1 (also called RPA70)	1.46629	0.0102864	36 h
FGSG_06324	f_gramin_005937	Zn2Cys6	smart00066, GAL4, GAL4-like Zn(II)2Cys6 (or C6 zinc) binuclear cluster DNA-binding domain	1.48429	0.0178965	36 h
FGSG_11271	f_gramin_010602	Zn2Cys6	pfam04082, Fungal_trans, Fungal specific transcription factor domain	1.56344	0.0359427	36 h
FGSG_13828	f_gramin_013126	Zn2Cys6	pfam04082, Fungal_trans, Fungal specific transcription factor domain	1.7736	0.0497459	36 h
FGSG_05725	f_gramin_005372	Zn2Cys6	pfam01921, tRNA-synt_1f, tRNA synthetases class I (K)	1.90365	0.0116461	36 h
FGSG_09464	f_gramin_008894	Zn2Cys6	smart00066, GAL4, GAL4-like Zn(II)2Cys6 (or C6 zinc) binuclear cluster DNA-binding domain	2.09125	0.00756838	36 h
FGSG_01669	f_gramin_001577	Zn2Cys6	smart00066, GAL4, GAL4-like Zn(II)2Cys6 (or C6 zinc) binuclear cluster DNA-binding domain	2.94767	0.0124654	36 h
FGSG_04035	f_gramin_003784	bHLH	cd00083, HLH, Helix-loop-helix domain, found in specific DNA- binding proteins that act as transcription factors	-1.06859	0.248092	120 h
FGSG_10440	f_gramin_009825	bHLH	cd00083, HLH, Helix-loop-helix domain, found in specific DNA- binding proteins that act as transcription factors	-2.35447	0.0533956	120 h
FGSG_12345	f_gramin_011643	bZIP	smart00338, BRLZ, basic region leucin zipper;	1.25963	0.2889	120 h
FGSG_13759	f_gramin_013057	bZIP	smart00338, BRLZ, basic region leucin zipper;	-1.19487	0.109922	120 h
FGSG_03881	f_gramin_003641	C2H2 zinc finger	NA	1.71697	0.299861	120 h
FGSG_08246	f_gramin_007744	C2H2 zinc finger	NA	-1.13488	0.540915	120 h
FGSG_12837	f_gramin_012135	C2H2 zinc finger	NA	2.07706	0.33741	120 h
FGSG_02538	f_gramin_002386	Myb	smart00717, SANT, SANT SWI3, ADA2, N-CoR and TFIIIB'' DNA-binding domains;	-2.39545	0.341058	120 h
FGSG_07583	f_gramin_007132	Negative transcriptional regulator	COG2808, PaiB, Transcriptional regulator	1.0263	0.31496	120 h
FGSG_01558	f_gramin_001470	Transcription factor jumonji	COG5141, COG5141, PHD zinc finger-containing protein	-1.04494	0.248092	120 h
FGSG_12977	f_gramin_012275	Zinc finger, CCHC-type	COG1112, COG1112, Superfamily I DNA and RNA helicases and helicase subunits	1.44107	0.106992	120 h
FGSG_02130	f_gramin_002004	Zinc finger, NF-X1-type	COG1112, COG1112, Superfamily I DNA and RNA helicases and helicase subunits	-1.54577	0.0713373	120 h
FGSG_00725	f_gramin_000680	Zn2Cys6	pfam04082, Fungal_trans, Fungal specific transcription factor domain	-1.30715	0.491507	120 h
FGSG_01669	f_gramin_001577	Zn2Cys6	smart00066, GAL4, GAL4-like Zn(II)2Cys6 (or C6 zinc) binuclear cluster DNA-binding domain	1.99497	0.247859	120 h
FGSG_02384	f_gramin_002242	Zn2Cys6	NA	1.30969	0.213587	120 h
FGSG_02969	f_gramin_002790	Zn2Cys6	pfam00172, Zn_clus, Fungal Zn(2)-Cys(6) binuclear cluster domain	3.16646	0.129099	120 h
FGSG_03294	f_gramin_003090	Zn2Cys6	pfam04082, Fungal_trans, Fungal specific transcription factor domain	1.26453	0.240518	120 h
FGSG_03606	f_gramin_003386	Zn2Cys6	pfam08729, HPC2, Histone promoter control 2 (HPC2)	1.20916	0.295981	120 h
FGSG_04680	f_gramin_004391	Zn2Cys6	pfam04082, Fungal_trans, Fungal specific transcription factor domain	-2.02699	0.101225	120 h
FGSG_04747	f_gramin_004448	Zn2Cys6	smart00066, GAL4, GAL4-like Zn(II)2Cys6 (or C6 zinc) binuclear cluster DNA-binding domain	-2.22166	0.17097	120 h
FGSG_06380	f_gramin_005992	Zn2Cys6	pfam04082, Fungal_trans, Fungal specific transcription factor domain	-1.11034	0.317014	120 h
FGSG_06593	f_gramin_006198	Zn2Cys6	smart00066, GAL4, GAL4-like Zn(II)2Cys6 (or C6 zinc) binuclear cluster DNA-binding domain	-1.00855	0.308734	120 h
FGSG_07482	f_gramin_007036	Zn2Cys6	cd00067, GAL4, GAL4-like Zn2Cys6 binuclear cluster DNA-binding domain	-1.08235	0.128988	120 h
FGSG_09464	f_gramin_008894	Zn2Cys6	smart00066, GAL4, GAL4-like Zn(II)2Cys6 (or C6 zinc) binuclear cluster DNA-binding domain	1.04486	0.269712	120 h
FGSG_10266	f_gramin_009659	Zn2Cys6	pfam04082, Fungal_trans, Fungal specific transcription factor domain	-1.83323	0.128471	120 h
FGSG_12173	f_gramin_011471	Zn2Cys6	smart00066, GAL4, GAL4-like Zn(II)2Cys6 (or C6 zinc) binuclear cluster DNA-binding domain	-2.16718	0.213587	120 h
FGSG_12282	f_gramin_011580	Zn2Cys6	pfam00172, Zn_clus, Fungal Zn(2)-Cys(6) binuclear cluster domain	-1.18465	0.454402	120 h
